# Supplementary material for: Microbial metabolism marvels: a comprehensive review of microbial drug transformation capabilities
Source: Gut Microbes. 2024 Aug 16;16(1):2387400. doi: 10.1080/19490976.2024.2387400 (PMC11332652; doi:10.1080/19490976.2024.2387400)
Supplement: Supplemental Material [file KGMI_A_2387400_SM7766.zip › SupplementalTables.xlsx]

## Sheet: Legend
Table	Description
S1	Definition of chemical and pharmacodynamic terms
S2	Summary of reactions described in the review
S3	Taxonomic information on specific drug metabolising capabilties

## Sheet: S1
Term	Term Class	Defintion
Azoreduction	Chemical	Reaction where an azo compound (a compound with a functional group -N=N-) is reduced, typically by breaking the nitrogen-nitrogen double bond, leading to the formation of amines (-NH2).
Hydrolysis	Chemical	Reaction that involves the breakdown of a compound due to the reaction with water.
Phosphorolysis	Chemical	Reaction similar to hydrolysis but involves the cleavage of a compoung by the addition of a phosphate group.
Reduction	Chemical	Reaction that involves the gain of electrons by a molecule often accompanied by a decrease in oxidation state. Typical reduction processes involve converting a double bond (C=C) into a single bond (C-C) or transforming a ketone (C=O) into an alcohol (C-OH) by the addition of hydrogen.
Oxidation	Chemical	Reaction that involves the loss of electrons by a molecule often accompanied by an increase in oxidation state. Typical oxidation processes involve the removal of hydrogen, often resulting in the formation of double bonds, or the addition of oxygen to the molecule
Deamination	Chemical	Reaction that involves the removal of an amino group (-NH2) from a molecule, which often results in the formation of ammonia (NH3) and a corresponding aldehyde (-CHO) or ketoacid (-COOH).
Decarboxylation	Chemical	Reaction that involves the removal of a carboxyl group (-COOH) from a molecule, releasing carbon dioxide (CO2).
Dehydroxylation	Chemical	Reaction that involves the removal of a hydroxyl group (-OH) from a molecule, often resulting in the release of water and formation of a double bond in the molecule.
Acetylation	Chemical	reaction that involves the introduction an acetyl group (-COCH3) into a molecule.
Activation	Pharmacodynamic	Reaction that converts a pro-drug with no or low pharmacological activity into a more active metabolite.
Modulation	Pharmacodynamic	Reaction that alter the pharmacological activityof a parent drug or metabolite.
Deactivation	Pharmacodynamic	Reaction that converts a parent drug or a metabolite with pharmacological activity into a non-active metabolite.
Reactivation	Pharmacodynamic	Reaction that converts a deactivated metabolite into its active form restoring its pharmacological activity.
Toxification	Pharmacodynamic	Reaction that converts a parent drug or a metabolite into a toxic compound.

## Sheet: S2Legend
In vitro/In vivo
Bc	bacterial cultures
Hf	human faeces
Rf	rat faeces
Ric	rat intestinal contents
Mic	mic intestinal contents
Hic	Human intestinal contents
oA	other animals' intestinal or fecal contents
gnM	gnotobiotic mice
gnR	gnotobiotic rats
atR	antibiotic-treated rats
atM	antibitioc-treated mice
atH	antibiotic-treated humans
atO	antibiotic-treated other animals
locM	location of metabolite production in mice
locR	location of metabolite production in rats
iofM	intravenous and oral formulations comparison, mice
iofR	intravenous and oral formulations comparison, rats
iofH	intravenous and oral formulations comparison, human
iofO	intravenous and oral formulations comparison, other animals
eofM	extended and immediate formulations comparison, mice
ilheH	ileostomy and healthy volunteers comparison, human

## Sheet: S2
#	Bond	Review Paragraph	Enzyme	Microbial genes	Drug	Bacteria	AGORA2 comparative genomic analysis (cfr S4)	Pharmacokinetic	In vitro	In vivo	REF
1	C-C	Dihydropyrimidine reduction	NAD-dependent dihydropyrimidine dehydrogenase	preA AND preT (pydX? pydA?)	5-fluorouracil	E. coli; S. enterica;	85 Species	Deactivation	Bc		Spanogiannopoulos et al., 2022;
2	C-C	Dihydropyrimidine reduction	NAD-dependent dihydropyrimidine dehydrogenase	preA AND preT (pydX? pydA?)	Capecitabine	E. coli;	85 Species	Deactivation		gnM	Spanogiannopoulos et al., 2022;
3	C-C	Cardiac glycosides reduction	Digoxin reductase	cgr2	Digoxin (and cardiac glycosides)	E. lenta;	E. lenta	Deactivation	Bc; Hf	atH, iofH, gnM	Lindenbaum et al., 1981; Saha et al., 1983; Chandrasekaran et al., 1987; Haiser et al., 2013; Haiser et al., 2014; Koppel et al., 2018;
4	C-C	Other C=C reduction	reductase		Deleobuvir			Deactivation	Rf, Hf	atR	McCabe et al., 2015;
5	C-C	Other C=C reduction	5-beta-reductase		Progesterone, Cortisol	Clostridium sp.		Deactivation	Bc;		Stokes et al., 1985; Ly et al., 2021;
6	C-C	Dianthrone reduction	non-enzymatic reduction		Sennoside	Multiple microbes (cfr REF)		Activation	Bc, Rf, Ric		Kobashi et al., 1980; Hattori et al., 1982; Hattori et al., 1988;
7	C-C	Aromatic amino acid decarboxylation and degradation	Tyrosine decarboxylase	tyrDC (previously tdc)	Levodopa	Multiple microbes (cfr REF)	20 Species	Deactivation	Ric	gnR	Bakke, 1971; Goldin et al., 1973; Connil et al., 2002; Zhu et al., 2016;
8	C-C	Aromatic amino acid decarboxylation and degradation	Tryptophan decarboxylase	CLOSPO_02083, RUMGNA_01526	Tryptophan	C. sporogenes; R. gnavus;		Deactivation	Bc		Williams et al., 2014;
9	C-C	Aromatic amino acid decarboxylation and degradation	Tryptophanase	tnaA	Tryptophan	E.coli;		Deactivation	Bc		Rety et al., 2015
10	C-C	Side-chain cleavage	desmolase	desA, desB	Prednisone, Dexamethasone, Prednisolone, Fludrocortisone	C. scindens; P. lympophilum; C. cadaveris; B. desmolans;		Modification	Bc	Hf	Cerone et al., 1981; Krafft, 1987; Devendran et al., 2018; Ly et al., 2020; Ly et al., 2021;
11	C-N	Ring-opening	β-lactamase	bla, blaZ, blaNDM, blaVIM, blaOXA, ctx, tem, ampC, shv, kpc, vim, cmy, adc, oxa	Penicillins, cephalosphorins, carbapenems, monobactams	Multiple microbes (cfr REF)		Activation	Bc		Tooke et al., 2019; Abraham et al., 1940;
12	C-N	Bile acid amino acid conjugate hydrolysis	hydrolase	bsh, cbh	Bile acids	Multiple microbes (cfr REF)	178 species	Deconjugation			Ridlon et al., 2006; Christiaens et al., 1992; Song et al., 2019;
13	C-N	Glutathione conjugates amide bond hydrolyses	γ-glutamyltranspeptidase	ggt	Multiple drugs	E. coli; H. pylori; B. subtilis;		Modification		gnR, atM, gnM	Mikov et al., 1988; Peppercorn et al., 1972; Okada et al., 2006; Morrow et al., 2007; Wada et al., 2010;
14	C-N	Glutathione conjugates amide bond hydrolyses	cisteinyl-glycinase	pep(A/B/D/N)	Multiple drugs			Modification		gnR, atM, gnM	Mikov et al., 1988; Peppercorn et al., 1972;
15	C-N	Other amide bond hydrolyses	amidase		Succinylsulfathiazole			Modification	Ric		Scheline 1968;
16	C-N	Other amide bond hydrolyses	amidase	estDL136	Chloramphenicol	E.coli;		Modification	Bc		Holt 1967; Tao et al., 2012;
17	C-N	Other amide bond hydrolyses	amidase		Methotrexate			Modification	Mic	atM	Zaharko et al., 1969; Valerino and al., 1972;
18	C-N	Other amide bond hydrolyses	amidase		Azetireline			Modification	Hf; Rf; Ric	atR	Sasaki et al., 1997;
19	C-N	Other amide bond hydrolyses	amidase		Insulin			Modification	Rf		Tozaki et al., 1996;
20	C-N	Other amide bond hydrolyses	amidase		Calcitonin			Modification	Rf		Tozaki et al., 1996;
21	C-N	Other amide bond hydrolyses	amidase		Paracetamol, Phenacetin, Bucetin			Deconjugation	Ric		Smith et al., 1974;
22	C-N	Nitrile hydration	nitrile hydratase	nit, nthA, nthB	Multiple drugs	Multiple microbes (cfr REF)		Modification	Bc		Asano et al., 1980; Malaka et al., 2022
23	C-N	Cytosine deamination	Cytosine deaminase	codA	Flucytosine	E. coli;	239 species	Activation	Hf; Bc		Harris et al., 1986; Hayden et al., 1998; Austin et al., 1993;
24	C-N	Cytidine deamination	Cytidine deaminase	cdd	Gemcitabine	E.coli; M. hyorhinis;	660 species	Modification	Bc	atM	Voorde et al., 2015; geller et al., 2017;
25	C-N	Pyrimidine-nucleoside phosphorylysis	phosphorylase	pdp, bt4554	Sorivudine	Bacteroides sp.; E. coli;	127 species	Modification	Ric, Bc	atR; iofM	Nakayama et al., 1997;
26	C-N	Pyrimidine-nucleoside phosphorylysis	phosphorylase	pdp, bt4554	Brivudine	B. thetaiotaomicron; B. ovatus; E. coli;	127 species	Modification		gnM	Zimmerman et al., 2019;
27	C-N	Ring-opening (benzodiazepine and imidazole)	hydrolase		Bromazepam, Diazepam			Modification	Hf		Fuji et al., 1987;
28	C-N	Ring-opening (benzodiazepine and imidazole)	reductase		Metronidazole			Modification	Ric	atR	Koch et al., 1979;
29	C-N	Ring-opening (benzodiazepine and imidazole)	reductase		Misonidazole	C. perfringens		Modification	Ric; Bc	atR	Koch et al., 1980;
30	C-N	N-demethylation	N-demethylase	ndmA, ndmB, ndmC, ndmD	Caffeine	P. putida		Deconjugation	Bc		Summers et al., 2012;
31	C-N	N-demethylation	N-demethylase		Methamphetamine			Deconjugation	Bc		Caldwell et al., 1973;
32	C-N	N-demethylation	N-demethylase		Imipramine	Multiple microbes (cfr REF)		Deconjugation	Bc		Clark et al., 1983;
33	C-O	Glycosides hydrolysis	β-glucuronidase	UidA	Many drugs	Multiple microbes (cfr REF)	148 species	Deconjugation		locR; atR	Walsh et al., 1975; Takasuna et al. 1996; Ervin et al. 2019;
34	C-O	Glycosides hydrolysis	β-galactosidase	lacZ	Lactulose	Multiple microbes (cfr REF)	505 species	Activation	Bc		Mao et al., 2014;
35	C-O	Glycosides hydrolysis	α-rhamonsidase		Hesperetin, Narcissin, Rutin	Multiple microbes (cfr REF)		Activation	Hf;		Lee et al., 2004; Mueller et al. 2018; Zverlov et al. 2000; Cui et al. 2007;
36	C-O	Glycosides hydrolysis	β-glucosidase		Sennoside, Quercetin, Calycosin	B. tequilensis, E. ramulus, E. casseliflavus		Activation	Ric; Hf;	gnR;	Ruan et al., 2015; Raza et al., 2000; Hattori et al. 1982; Schenider et al., 2000;
37	C-O	Lactones hydrolysis	lactonase		Lovastatin			Activation	Hf; Rf;	atR	Yoo et al., 2014;
38	C-O	Ester bond hydrolysis	esterase		Carbenoxolone			Activation	Rf	iofR	Iveson et al., 1971;
39	C-O	Ester bond hydrolysis	O-deacylase		Aspirin, Diltiazem	B. thetaiotaomicron		Deconjugation	Hf; Rf	atR, Bc	Kim et al., 2016; Zimmermann et al., 2019;
40	C-O	O-demethylation	O-demethylase		Fostamatinib, Lignans	E. limosum; B producta; D. hafniense et al. (cf REF)		Deconjugation			Sweeny et al., 2010; Senizza et al. 2020;
41	C-O	Catechol dehydroxylation	dehydroxylase	dadH	Levodopa, Dopamine, Fostamatinib, Lignans, Caffeic acid	E. lenta;	E. lenta; Eggerthella sp. 1_3_56FAA	Modification	Hf	gnR, atH	Sweeny et al., 2010; Senizza et al. 2020; Peppercorn et al., 1972; Sandler t al., 1969; Rekdal et al., 2019;
42	C-O	Other dehydroxylation	dehydroxylase		cortisol, corticosterone	E. lenta;		Modification	Bc		Bokkenheuser et al., 1977; Morris et al., 2019;
43	C-O	Other dehydroxylation	dehydroxylase	bai operon	Bile acids	Clostridium sp.	18 species	Modification	Bc		Hirano et al., 1981; Wells et al., 2000; Funabashi et al., 2020;
44	C-O	Hydroxysteroid epimerisation	dehydrogenase	hdh(A/B)	Bile acids, cortisol, cortisone	Multiple microbes (cfr REF)	from 2 to 44 species based on dehydrogenases stereospecificity	Modification	Bc		Guzior et al., 2021; Ly et al., 2021;
45	C-O	C=O reduction	ketoreductase		Nabumetone	E. coli; L.casei; L. plantarum; P. distasonis;		Modification	Bc	atM; gnM	Jourova et al., 2019;
46	C-O	C=O reduction	ketoreductase		Tacrolimus	Multiple microbes (cfr REF)		Modification	Bc		Guo et al., 2019;
47	C-S	Cysteine-S-conjugate degradation	cysteine-β-lyase		Multiple drugs	E. limosum;		Modification			Larsen., 1986;
48	C-S	Ring-opening (imidazothiazole)	hydrolase		Levamisole	Bacteroide ssp.; Clostridium spp.;		Modification	Hf; Bc;		Shu et al., 1991;
49	N-N	Azo compounds and hydrazones reduction	azoreductase	azoR	Prontosil	Multiple microbes (cfr REF)	22 species	Activation	Ric; Rf		Gingell et al., 1971;
50	N-N	Azo compounds and hydrazones reduction	azoreductase	azoR	Neoprontosil	Multiple microbes (cfr REF)	22 species	Activation	Ric; Rf		Gingell et al., 1971;
51	N-N	Azo compounds and hydrazones reduction	azoreductase	azoR	Sulfasalazine, Balsalazide, Ipsalazide	B. fragilis; C. perfringens; C. acnes; S. faecium; S faecalis; E. coli; Lactobacillus sp.; Fusobacterium sp.;	22 species	Activation	Bc	gnM	Peppercorn et al., 1972; Sousa et al., 2014
52	N-N	Azo compounds and hydrazones reduction	hydrazine reductase	azoR	Eltrombopag		22 species	Activation	Rf	atR	Deng et al, 2011;
53	N-N	Azo compounds and hydrazones reduction	hydrazine reductase	azoR	Levosimendan	E. coli	22 species	Activation		iofO	Antila et al., 1999;
54	N-O	Nitro reduction	nitroreductase	nfsB	Nitrazepam; Clonazepam; Flunitrazepam	E. coli; C. leptum; E. cloacae; S. typhimurium;	548 species	Modification	Bc; Ric	gnM	Elmer et al., 1984; Takeno et al., 1991; Rafii et al., 1997; LinWu et al., 2009;
55	N-O	Nitro reduction	nitroreductase	nfsB	Cloramphenicol	E. coli; H. influnzae;	548 species	Modification	Bc		Merkel et al., 1953; Smith et al., 2007; Crofts et al., 2019
56	N-O	Nitro reduction	nitroreductase	nfsB	Metronidazole	E. coli; H. influnzae;	548 species	Modification	Bc		Crofts et al., 2019
57	N-O	Nitro reduction	nitroreductase	nfsB	Nitrofurantoin	E. coli; H. influnzae;	548 species	Modification	Bc		Crofts et al., 2020
58	N-O	Nitro reduction	nitroreductase	nfsB?	Ranitidine			Modification	Hf		Basit et al., 2001;
59	N-O	Nitro reduction	nitroreductase	nfsB?	Nizatidine			Modification	Hf		Basit et al., 2002;
60	N-O	N-oxide reduction	N-oxide reductase	torA? dmsA?	Loperamide			Activation	Ric; Oic; Hf		Lavrijsen et al., 1995;
61	N-O	N-oxide reduction	N-oxide reductase	torA? dmsA?	Indicine			Modification	oA	iofO; atO	Powis et al., 1979;
62	N-O	N-oxide reduction	N-oxide reductase	torA? dmsA?	Chlorpromazine			Modification		locR; iofR	Jaworski et al., 1991;
63	N-O	N-oxide reduction	N-oxide reductase	torA? dmsA?	Nicotine, NNK, NNAL	E. coli; E. cloacae; K. pneumoniae; P. mirabilis;		Modification	Ric; Bc	gnR;	Dajani t al., 1975; Atawodi et al., 1996;
64	N-O	N-oxide reduction	N-oxide reductase	torA? dmsA?	Nicotine, NNK, NNAL	E. coli; E. cloacae; K. pneumoniae; P. mirabilis;		Modification	Ric; Bc	gnR;	Dajani t al., 1975; Atawodi et al., 1996;
65	N-O	Nitrates degradation	denitrase		Glyceril trinitrate			Activation	Ric; Bc		Shamat et al., 1993; White et al., 1996; Marshall et al., 2001;
66	N-O	Nitrates degradation	denitrase		Isosorbide dinitrate			Activation		iofH	Shamat et al., 1993;
67	N-O	Ring-opening (benzisoxazole)	reductase		Zonisamide, Risperidone, Paliperidone	C. sporogenes;		Modification	Ric; Bc	atR	Kitamura et al., 1997; He et al., 1995; Butzbach et al., 2013;
69	S-O	S-oxide reduction	S-oxide reductase	msrA?	Sulfinpyrazone	Multiple microbes (cfr REF)		Modification	Bc; Hf; Rf; oA	atR;	Renwick et al., 1982; Strong et al., 1987; Lee et al., 1995;
70	S-O	S-oxide reduction	S-oxide reductase	msrA	Sulindac	Multiple microbes (cfr REF)		Modification	Bc; Hf	atR;	David et al., 1985; Strong et al., 1987; Lee et al., 1995; Etienne et al., 2003;
71	S-O	S-oxide reduction	S-oxide reductase	msrA?	Omeoprazole			Modification	Ric;	atR;	Watanabe et al., 1995;
72	S-O	Sulphate transfer	sulfotransferase	assT	Sodium picosulphate			Activation	Rf;		Kim et al., 1992;
68	P-O	Phosphate hydrolysis	phosphatase	phoA	Fostamatinib		325 species	Activation			Sweeny et al., 2010;
73	Conj	Acetylation	acetyltransferase	nhoA, nat	Sulfapyridine; Mesalazine	Multiple microbes (cfr REF)	100 species	Conjugation	Hf; Rf; Oa; Bc; Ric		Dull et al., 1987; Delomenie et al., 2001; Westwood et al., 2005;
74	Conj	Acetylation	acetyltransferase	cat	Chloramphenicol	E. coli;		Conjugation			Shaw 1983;
74	Conj	Acetylation and Propylation	acyltransferase	bt_2367	Periciazine	B. thetaiotaomicron;		Conjugation		Bc;	Zimmerman et al., 2019;
75	Conj	Bile acids aminoacid conjugation	amino acid transferase		Bile acids	Multiple microbes (cfr REF)		Conjugation	Bc	atM	Quinn et al., 2020; Dorrestein et al., preprint;

## Sheet: S3Legend
Enzyme	Enzyme Function	Review Paragraph	AGORA2 Genetic rule used	AGORA2 Subsystem
DpDNAD(P)	Dihydropyrimidine dehydrogenase (EC 1.3.1.2)	Dihydropyrimidine reduction	cDpdNADP OR eDpdNADP OR cDpdNAD	Drug Metabolism
Cgr	Cardiac glycoside reductase	Cardiac glycosides reduction	cCgr	Drug Metabolism
TdcA	Tyrosine decarboxylase	Aromatic amino acid decarboxylation and degradation	TdcA	Drug Metabolism
BSH	Bile salt hydrolase (EC 3.5.1.24)	Bile acid amino acid conjugate hydrolysis	BSH	Bile acid Metabolism
CodA	Cytosine deaminase (EC 3.5.4.1)	Cytosine deamination	cCodA OR eCodA	Drug Metabolism
Cda	Cytidine deaminase (EC 3.5.4.5)	Cytidine deamination	cCda OR eCda	Drug Metabolism
BRV	Pyrimidine-nucleosidase phosphorylase paralog, brivudine/sorivudine specific	Pyrimidine-nucleoside phosphorylysis	cBRV	Drug Metabolism
UidA	Beta-glucuronidase (EC 3.2.1.31)	Glycosides hydrolysis	cUidA OR eUidA	Drug Metabolism
BGal	Beta-galactosidase (EC 3.2.1.23)	Glycosides hydrolysis	cBGal OR eBGal	Drug Metabolism
Dadh	Dopamine dehydroxylase	Catechol dehydroxylation	Dadh	Drug Metabolism
Bai	Bile-acid inducible operon	Other dehydroxylation	BaiA OR BaiB OR BaiCDH OR BaiEI OR BaiFK OR BaiG OR BaiN OR BaiO OR BaiP	Bile acid Metabolism
12aHSDH	12-alpha-hydroxysteroid dehydrogenase (EC:1.1.1.176)	Hydroxysteroid epimerisation	12aHSDH	Bile acid Metabolism
3aHSDH	3-alpha-hydroxysteroid dehydrogenase	Hydroxysteroid epimerisation	3aHSDH	Bile acid Metabolism
3bHSDH	3-beta-hydroxysteroid dehydrogenase	Hydroxysteroid epimerisation	3bHSDH	Bile acid Metabolism
7aHSDH	7-alpha-hydroxysteroid dehydrogenase (EC 1.1.1.159)	Hydroxysteroid epimerisation	7aHSDH	Bile acid Metabolism
7bHSDH	7-beta-hydroxysteroid dehydrogenase	Hydroxysteroid epimerisation	7bHSDH	Bile acid Metabolism
AzNAD(P)	FMN-dependent NAD(P)H-azoreductase (EC 1.7.1.6)	Azo compounds and hydrazones reduction	cAzNADP OR cAzNAD	Drug Metabolism
Nit	Oxygen-insensitive NAD(P)H nitroreductase (EC 1.-.-.-)	Nitro reduction	cNit or eNit	Drug Metabolism
ALP	Alkaline phosphatase (EC 3.1.3.1)	Phosphate hydrolysis	eALP OR cALP	Drug Metabolism
NAT	Arylamine N-acetyltransferase (EC 2.3.1.5) / N-hydroxyarylamine O-acetyltransferase (EC 2.3.1.118)	Acetylation	cNAT OR eNAT	Drug Metabolism
Hpd	4-hydroxyphenylacetate decarboxylase (EC 4.1.1.83)	Indirect effect - Alteration of drug metabolism	cHpd	Drug Metabolism

## Sheet: S3
Strain	Species	Genus	Phylum	DpDNAD(P)	Cgr	TdcA	BSH	CodA	Cda	BRV	UidA	BGal	Dadh	Bai	12aHSDH	3aHSDH	3bHSDH	7aHSDH	7bHSDH	AzNAD(P)	Nit	ALP	NAT	Hpd
Alistipes_finegoldii_DSM_17242	Alistipes finegoldii	Alistipes	Bacteroidetes	0	0	0	1	0	1	1	0	1	0	0	0	0	0	0	0	0	1	1	0	0
Alistipes_ihumii_AP11	Alistipes ihumii	Alistipes	Bacteroidetes	0	0	0	1	0	1	1	0	1	0	0	0	0	0	0	0	0	0	1	0	0
Alistipes_indistinctus_YIT_12060	Alistipes indistinctus	Alistipes	Bacteroidetes	0	0	0	1	0	1	1	0	1	0	0	0	0	0	0	0	0	0	1	0	0
Alistipes_onderdonkii_DSM_19147	Alistipes onderdonkii	Alistipes	Bacteroidetes	0	0	0	0	0	1	1	0	1	0	0	0	0	0	0	0	0	0	1	0	0
Alistipes_putredinis_DSM_17216	Alistipes putredinis	Alistipes	Bacteroidetes	0	0	0	1	0	0	1	0	0	0	0	0	0	0	0	0	0	1	1	0	0
Alistipes_senegalensis_JC50	Alistipes senegalensis	Alistipes	Bacteroidetes	0	0	0	1	0	1	1	1	1	0	0	0	0	0	0	0	0	0	1	0	0
Alistipes_shahii_WAL_8301	Alistipes shahii	Alistipes	Bacteroidetes	0	0	0	0	0	1	1	1	1	0	0	0	0	0	0	0	0	1	1	0	0
Alistipes_sp_HGB5	Alistipes sp. HGB5	Alistipes	Bacteroidetes	0	0	0	1	0	1	1	0	1	0	0	0	0	0	0	0	0	1	1	0	0
Bacteroides_barnesiae_DSM_18169_JCM_13652	Phocaeicola barnesiae	Phocaeicola	Bacteroidetes	1	0	0	1	0	1	1	0	1	0	0	0	0	0	0	0	0	0	1	0	0
Bacteroides_caccae_ATCC_43185	Bacteroides caccae	Bacteroides	Bacteroidetes	0	0	0	0	0	1	1	1	1	0	0	0	0	0	0	0	0	1	1	0	0
Bacteroides_caccae_CL03T12C61	Bacteroides caccae	Bacteroides	Bacteroidetes	0	0	0	0	0	1	1	1	1	0	0	0	0	0	0	0	0	1	1	0	0
Bacteroides_cellulosilyticus_CL02T12C19	Bacteroides cellulosilyticus	Bacteroides	Bacteroidetes	0	0	0	0	0	1	1	1	1	0	0	0	0	0	0	0	0	1	1	0	0
Bacteroides_cellulosilyticus_DSM_14838	Bacteroides cellulosilyticus	Bacteroides	Bacteroidetes	1	0	0	0	0	1	1	1	1	0	0	0	0	0	0	0	0	1	1	0	0
Bacteroides_clarus_YIT_12056	Bacteroides clarus	Bacteroides	Bacteroidetes	0	0	0	0	0	1	1	1	1	0	0	0	0	0	0	0	0	1	1	0	0
Bacteroides_coprocola_M16_DSM_17136	Phocaeicola coprocola	Phocaeicola	Bacteroidetes	0	0	0	1	0	1	1	1	1	0	0	0	0	0	0	0	0	1	1	0	0
Bacteroides_coprophilus_DSM_18228	Phocaeicola coprophilus	Phocaeicola	Bacteroidetes	0	0	0	1	0	1	1	1	1	0	0	0	0	0	0	0	0	1	1	0	0
Bacteroides_coprosuis_DSM_18011	Bacteroides coprosuis	Bacteroides	Bacteroidetes	0	0	0	0	0	1	1	0	1	0	0	0	0	0	0	0	0	1	1	0	0
Bacteroides_dorei_CL02T00C15	Phocaeicola dorei	Phocaeicola	Bacteroidetes	0	0	0	1	0	1	1	1	1	0	0	0	0	0	0	0	0	1	1	0	0
Bacteroides_dorei_CL02T12C06	Phocaeicola dorei	Phocaeicola	Bacteroidetes	0	0	0	1	0	1	1	1	1	0	0	0	0	0	0	0	0	1	1	0	0
Bacteroides_dorei_CL03T12C01	Phocaeicola dorei	Phocaeicola	Bacteroidetes	0	0	0	1	0	1	1	1	1	0	0	0	0	0	0	0	0	1	1	0	0
Bacteroides_dorei_DSM_17855	Phocaeicola dorei	Phocaeicola	Bacteroidetes	0	0	0	1	0	1	1	1	1	0	0	0	0	1	0	0	0	1	1	0	0
Bacteroides_eggerthii_1_2_48FAA	Bacteroides eggerthii	Bacteroides	Bacteroidetes	0	0	0	1	0	1	1	0	1	0	0	0	0	0	0	0	0	1	1	0	0
Bacteroides_eggerthii_DSM_20697	Bacteroides eggerthii	Bacteroides	Bacteroidetes	0	0	0	1	0	1	1	0	1	0	0	0	0	0	0	0	0	0	1	0	0
Bacteroides_faecis_MAJ27	Bacteroides faecis	Bacteroides	Bacteroidetes	0	0	0	0	0	1	1	1	1	0	0	0	0	0	0	0	0	0	1	0	0
Bacteroides_finegoldii_DSM_17565	Bacteroides finegoldii	Bacteroides	Bacteroidetes	0	0	0	1	0	1	1	1	1	0	0	0	0	0	1	0	0	1	1	0	0
Bacteroides_fluxus_YIT_12057	Bacteroides fluxus	Bacteroides	Bacteroidetes	0	0	0	0	0	1	1	0	1	0	0	0	0	0	0	0	0	1	1	0	0
Bacteroides_fragilis_3_1_12	Bacteroides fragilis	Bacteroides	Bacteroidetes	0	0	0	0	0	1	1	1	1	0	0	0	0	0	0	0	0	1	1	0	0
Bacteroides_fragilis_638R	Bacteroides fragilis	Bacteroides	Bacteroidetes	0	0	0	0	0	1	1	1	1	0	0	0	0	0	0	0	0	1	1	0	0
Bacteroides_fragilis_CL03T00C08	Bacteroides fragilis	Bacteroides	Bacteroidetes	0	0	0	0	0	1	1	1	1	0	0	0	0	0	0	0	0	1	1	0	0
Bacteroides_fragilis_CL03T12C07	Bacteroides fragilis	Bacteroides	Bacteroidetes	0	0	0	0	0	1	1	1	1	0	0	0	0	0	0	0	0	1	1	0	0
Bacteroides_fragilis_CL05T00C42	Bacteroides fragilis	Bacteroides	Bacteroidetes	0	0	0	1	0	1	1	1	1	0	0	0	0	0	0	0	0	1	1	0	0
Bacteroides_fragilis_CL05T12C13	Bacteroides fragilis	Bacteroides	Bacteroidetes	0	0	0	1	0	1	1	1	1	0	0	0	0	0	0	0	0	1	1	0	0
Bacteroides_fragilis_CL07T00C01	Bacteroides fragilis	Bacteroides	Bacteroidetes	0	0	0	1	0	1	1	1	1	0	0	0	0	0	1	0	0	0	1	0	0
Bacteroides_fragilis_CL07T12C05	Bacteroides fragilis	Bacteroides	Bacteroidetes	0	0	0	1	0	1	1	1	1	0	0	0	0	0	1	0	0	0	1	0	0
Bacteroides_fragilis_HMW_610	Bacteroides fragilis	Bacteroides	Bacteroidetes	0	0	0	1	0	1	1	1	1	0	0	0	0	0	0	0	0	1	1	0	0
Bacteroides_fragilis_HMW_615	Bacteroides fragilis	Bacteroides	Bacteroidetes	0	0	0	1	0	1	1	1	1	0	0	0	0	0	0	0	0	0	1	0	0
Bacteroides_fragilis_HMW_616	Bacteroides fragilis	Bacteroides	Bacteroidetes	0	0	0	1	0	1	1	1	1	0	0	0	0	0	0	0	0	1	1	0	0
Bacteroides_fragilis_NCTC_9343	Bacteroides fragilis	Bacteroides	Bacteroidetes	0	0	0	1	0	1	1	1	1	0	0	0	0	0	1	0	0	1	1	0	0
Bacteroides_fragilis_YCH46	Bacteroides fragilis	Bacteroides	Bacteroidetes	0	0	0	0	0	1	1	1	1	0	0	0	0	0	1	0	0	1	1	0	0
Bacteroides_gallinarum_DSM_18171_JCM_13658	Bacteroides gallinarum	Bacteroides	Bacteroidetes	0	0	0	0	0	1	1	1	1	0	0	0	0	0	0	0	0	0	1	0	0
Bacteroides_helcogenes_P_36_108	Bacteroides helcogenes	Bacteroides	Bacteroidetes	0	0	0	0	0	1	1	0	1	0	0	0	0	0	0	0	0	1	1	0	0
Bacteroides_intestinalis_341_DSM_17393	Bacteroides intestinalis	Bacteroides	Bacteroidetes	0	0	0	1	0	1	1	1	1	0	0	0	0	0	1	0	0	0	1	0	0
Bacteroides_massiliensis_B84634	Phocaeicola massiliensis	Phocaeicola	Bacteroidetes	0	0	0	1	0	1	1	1	1	0	0	0	0	0	0	0	0	1	1	0	0
Bacteroides_nordii_CL02T12C05	Bacteroides nordii	Bacteroides	Bacteroidetes	0	0	0	1	0	1	1	0	1	0	0	0	0	0	0	0	0	1	1	0	0
Bacteroides_oleiciplenus_YIT_12058	Bacteroides oleiciplenus	Bacteroides	Bacteroidetes	0	0	0	0	0	1	1	1	1	0	0	0	0	0	0	0	0	0	1	0	0
Bacteroides_ovatus_3_8_47FAA	Bacteroides ovatus	Bacteroides	Bacteroidetes	0	0	0	1	0	1	1	1	1	0	0	0	0	0	0	0	0	1	1	0	0
Bacteroides_ovatus_ATCC_8483	Bacteroides ovatus	Bacteroides	Bacteroidetes	0	0	0	1	0	1	1	1	1	0	0	0	0	0	0	0	0	1	1	0	0
Bacteroides_ovatus_CL02T12C04	Bacteroides ovatus	Bacteroides	Bacteroidetes	0	0	0	1	0	1	1	1	1	0	0	0	0	0	0	0	0	1	1	0	0
Bacteroides_ovatus_CL03T12C18	Bacteroides ovatus	Bacteroides	Bacteroidetes	0	0	0	1	0	1	1	1	1	0	0	0	0	0	0	0	0	1	1	0	0
Bacteroides_ovatus_SD_CC_2a	Bacteroides xylanisolvens	Bacteroides	Bacteroidetes	0	0	0	1	0	1	1	1	1	0	0	0	0	0	1	0	0	1	1	0	0
Bacteroides_ovatus_SD_CMC_3f	Bacteroides ovatus	Bacteroides	Bacteroidetes	0	0	0	1	0	1	1	1	1	0	0	0	0	0	0	0	0	1	1	0	0
Bacteroides_plebeius_M12_DSM_17135	Phocaeicola plebeius	Phocaeicola	Bacteroidetes	0	0	0	1	0	1	1	1	1	0	0	0	0	0	0	0	0	1	1	0	0
Bacteroides_propionicifaciens_DSM_19291_JCM_14649	Bacteroides propionicifaciens	Bacteroides	Bacteroidetes	0	0	0	0	0	1	1	0	1	0	0	0	0	0	0	0	0	0	1	0	0
Bacteroides_salanitronis_DSM_18170	Phocaeicola salanitronis	Phocaeicola	Bacteroidetes	0	0	0	1	0	1	1	1	1	0	0	0	0	0	0	0	0	0	1	0	0
Bacteroides_salyersiae_CL02T12C01	Bacteroides salyersiae	Bacteroides	Bacteroidetes	0	0	0	1	0	1	1	0	1	0	0	0	0	0	0	0	0	1	1	0	0
Bacteroides_salyersiae_WAL_10018	Bacteroides salyersiae	Bacteroides	Bacteroidetes	0	0	0	1	0	1	1	0	1	0	0	0	0	0	0	0	0	1	1	0	0
Bacteroides_sp_1_1_14	Bacteroides sp. 1_1_14	Bacteroides	Bacteroidetes	0	0	0	1	0	1	1	0	1	0	0	0	0	0	1	0	0	1	1	0	0
Bacteroides_sp_1_1_30	Bacteroides sp. 1_1_30	Bacteroides	Bacteroidetes	0	0	0	1	0	1	1	1	1	0	0	0	0	0	1	0	0	1	1	0	0
Bacteroides_sp_1_1_6	Bacteroides thetaiotaomicron	Bacteroides	Bacteroidetes	0	0	0	1	0	1	1	1	1	0	0	0	0	0	1	0	0	1	1	0	0
Bacteroides_sp_20_3	Parabacteroides sp. 20_3	Parabacteroides	Bacteroidetes	1	0	0	1	0	1	1	1	1	0	0	0	0	0	0	0	0	1	1	0	0
Bacteroides_sp_2_1_22	Bacteroides sp. 2_1_22	Bacteroides	Bacteroidetes	0	0	0	1	0	1	1	1	1	0	0	0	0	0	1	0	0	1	1	0	0
Bacteroides_sp_2_1_33B	Bacteroides sp. 2_1_33B	Bacteroides	Bacteroidetes	1	0	0	1	0	1	1	1	1	0	0	0	0	0	0	0	0	1	1	0	0
Bacteroides_sp_2_1_7	Parabacteroides sp. 2_1_7	Parabacteroides	Bacteroidetes	1	0	0	1	0	1	1	0	1	0	0	0	0	0	0	0	0	1	1	0	0
Bacteroides_sp_2_2_4	Bacteroides sp. 2_2_4	Bacteroides	Bacteroidetes	0	0	0	1	0	1	1	1	1	0	0	0	0	0	0	0	0	1	1	0	0
Bacteroides_sp_3_1_19	Bacteroides sp. 3_1_19	Bacteroides	Bacteroidetes	1	0	0	1	0	1	1	1	1	0	0	0	0	0	0	0	0	1	1	0	0
Bacteroides_sp_3_1_23	Bacteroides sp. 3_1_23	Bacteroides	Bacteroidetes	0	0	0	1	0	1	1	1	1	0	0	0	0	0	0	0	0	1	1	0	0
Bacteroides_sp_3_1_33FAA	Bacteroides sp. 3_1_33FAA	Bacteroides	Bacteroidetes	0	0	0	1	0	1	1	1	1	0	0	0	0	0	0	0	0	1	1	0	0
Bacteroides_sp_3_1_40A	Bacteroides sp. 3_1_40A	Bacteroides	Bacteroidetes	0	0	0	1	0	1	1	1	1	0	0	0	0	0	0	0	0	1	1	0	0
Bacteroides_sp_3_2_5	Bacteroides sp. 3_2_5	Bacteroides	Bacteroidetes	0	0	0	0	0	1	1	1	1	0	0	0	0	0	1	0	0	1	1	0	0
Bacteroides_sp_4_1_36	Bacteroides sp. 4_1_36	Bacteroides	Bacteroidetes	0	0	0	1	0	1	1	1	1	0	0	0	0	0	0	0	0	1	1	0	0
Bacteroides_sp_4_3_47FAA	Bacteroides sp. 4_3_47FAA	Bacteroides	Bacteroidetes	0	0	0	1	0	1	1	1	1	0	0	0	0	0	0	0	0	1	1	0	0
Bacteroides_sp_9_1_42FAA	Bacteroides sp. 9_1_42FAA	Bacteroides	Bacteroidetes	0	0	0	1	0	1	1	1	1	0	0	0	0	1	0	0	0	0	1	0	0
Bacteroides_sp_D1	Bacteroides sp. D1	Bacteroides	Bacteroidetes	0	0	0	1	0	1	1	1	1	0	0	0	0	0	1	0	0	1	1	0	0
Bacteroides_sp_D2	Bacteroides sp. D2	Bacteroides	Bacteroidetes	0	0	0	0	0	1	1	1	1	0	0	0	0	0	1	0	0	1	1	0	0
Bacteroides_sp_D20	Bacteroides sp. D20	Bacteroides	Bacteroidetes	0	0	0	1	0	1	1	1	1	0	0	0	0	0	0	0	0	1	1	0	0
Bacteroides_sp_D22	Bacteroides sp. D22	Bacteroides	Bacteroidetes	0	0	0	1	0	1	1	1	1	0	0	0	0	0	1	0	0	1	1	0	0
Bacteroides_sp_HPS0048	Bacteroides sp. HPS0048	Bacteroides	Bacteroidetes	0	0	0	0	0	1	1	0	1	0	0	0	0	0	0	0	0	0	1	0	0
Bacteroides_stercoris_ATCC_43183	Bacteroides stercoris	Bacteroides	Bacteroidetes	0	0	0	0	0	1	1	0	1	0	0	0	0	0	0	0	0	1	1	0	0
Bacteroides_stercoris_CC31F	Bacteroides stercoris	Bacteroides	Bacteroidetes	0	0	0	0	0	1	1	0	1	0	0	0	0	0	0	0	0	1	1	0	0
Bacteroides_thetaiotaomicron_CL09T03C10	Bacteroides finegoldii	Bacteroides	Bacteroidetes	0	0	0	0	0	1	1	1	1	0	0	0	0	0	0	0	0	1	1	0	0
Bacteroides_thetaiotaomicron_VPI_5482	Bacteroides thetaiotaomicron	Bacteroides	Bacteroidetes	0	0	0	0	0	1	1	1	1	0	0	0	0	0	1	0	0	1	1	0	0
Bacteroides_thetaiotaomicron_dnLKV9	Bacteroides thetaiotaomicron	Bacteroides	Bacteroidetes	0	0	0	0	0	1	1	1	1	0	0	0	0	0	0	0	0	0	1	0	0
Bacteroides_uniformis_ATCC_8492	Bacteroides uniformis	Bacteroides	Bacteroidetes	0	0	0	1	0	1	1	1	1	0	0	0	0	0	0	0	0	1	1	0	0
Bacteroides_uniformis_CL03T00C23	Bacteroides uniformis	Bacteroides	Bacteroidetes	0	0	0	1	0	1	1	1	1	0	0	0	0	0	0	0	0	1	1	0	0
Bacteroides_uniformis_CL03T12C37	Bacteroides uniformis	Bacteroides	Bacteroidetes	0	0	0	1	0	1	1	1	1	0	0	0	0	0	0	0	0	1	1	0	0
Bacteroides_uniformis_dnLKV2	Bacteroides uniformis	Bacteroides	Bacteroidetes	0	0	0	1	0	1	1	1	1	0	0	0	0	0	0	0	0	1	1	0	0
Bacteroides_vulgatus_ATCC_8482	Phocaeicola vulgatus	Phocaeicola	Bacteroidetes	0	0	0	1	0	1	1	1	1	0	0	0	0	0	0	0	0	1	1	0	0
Bacteroides_vulgatus_CL09T03C04	Phocaeicola vulgatus	Phocaeicola	Bacteroidetes	0	0	0	1	0	1	1	1	1	0	0	0	0	0	0	0	0	1	1	0	0
Bacteroides_vulgatus_PC510	Phocaeicola vulgatus	Phocaeicola	Bacteroidetes	0	0	0	1	0	1	1	1	1	0	0	0	0	0	0	0	0	1	1	0	0
Bacteroides_vulgatus_dnLKV7	Phocaeicola vulgatus	Phocaeicola	Bacteroidetes	0	0	0	1	0	1	1	1	1	0	0	0	0	0	0	0	0	1	1	0	0
Bacteroides_xylanisolvens_CL03T12C04	Bacteroides xylanisolvens	Bacteroides	Bacteroidetes	0	0	0	1	0	1	1	1	1	0	0	0	0	0	0	0	0	1	1	0	0
Bacteroides_xylanisolvens_SD_CC_1b	Bacteroides xylanisolvens	Bacteroides	Bacteroidetes	0	0	0	1	0	1	1	1	1	0	0	0	0	0	1	0	0	1	1	0	0
Bacteroides_xylanisolvens_XB1A	Bacteroides xylanisolvens	Bacteroides	Bacteroidetes	0	0	0	1	0	1	1	1	1	0	0	0	0	0	1	0	0	1	1	0	0
Bacteroidetes_bacterium_oral_taxon_272_str_F0290	Bacteroidetes bacterium oral taxon 272	unclassified Bacteroidetes	Bacteroidetes	0	0	0	0	0	1	1	0	0	0	0	0	0	0	0	0	0	1	0	0	0
Barnesiella_intestinihominis_YIT_11860	Barnesiella intestinihominis	Barnesiella	Bacteroidetes	0	0	0	1	0	1	1	0	1	0	0	0	0	0	0	0	0	0	1	0	0
Butyricimonas_synergistica_DSM_23225	Butyricimonas synergistica	Butyricimonas	Bacteroidetes	0	0	0	1	0	1	1	0	1	0	0	0	0	0	0	0	0	0	1	0	0
Capnocytophaga_granulosa_ATCC_51502	Capnocytophaga granulosa	Capnocytophaga	Bacteroidetes	0	0	0	0	0	1	1	0	1	0	0	0	0	0	0	0	0	1	1	0	0
Capnocytophaga_ochracea_DSM_7271	Capnocytophaga ochracea	Capnocytophaga	Bacteroidetes	0	0	0	0	0	1	1	0	1	0	0	0	0	0	0	0	0	0	1	0	0
Capnocytophaga_ochracea_F0287	Capnocytophaga ochracea	Capnocytophaga	Bacteroidetes	0	0	0	0	0	1	1	0	1	0	0	0	0	0	0	0	0	1	1	0	0
Capnocytophaga_ochracea_str_Holt_25	Capnocytophaga ochracea	Capnocytophaga	Bacteroidetes	0	0	0	0	0	1	1	0	1	0	0	0	0	0	0	0	0	1	1	0	0
Capnocytophaga_sp_CM59	Capnocytophaga sp. CM59	Capnocytophaga	Bacteroidetes	0	0	0	0	0	1	1	0	0	0	0	0	0	0	0	0	0	1	1	0	0
Capnocytophaga_sp_oral_taxon_326_str_F0382	Capnocytophaga sp. oral taxon 326	Capnocytophaga	Bacteroidetes	0	0	0	0	0	1	1	0	1	0	0	0	0	0	0	0	0	1	1	0	0
Capnocytophaga_sp_oral_taxon_329_str_F0087	Capnocytophaga sp. oral taxon 329	Capnocytophaga	Bacteroidetes	0	0	0	1	0	1	1	1	1	0	0	0	0	0	0	0	0	1	1	0	0
Capnocytophaga_sp_oral_taxon_332_str_F0381	Capnocytophaga sp. oral taxon 332	Capnocytophaga	Bacteroidetes	0	0	0	0	0	0	1	0	1	0	0	0	0	0	0	0	0	1	1	0	0
Capnocytophaga_sp_oral_taxon_335_str_F0486	Capnocytophaga sp. oral taxon 335	Capnocytophaga	Bacteroidetes	0	0	0	0	0	1	1	0	1	0	0	0	0	0	0	0	0	1	1	0	0
Capnocytophaga_sp_oral_taxon_336_str_F0502	Capnocytophaga sp. oral taxon 336	Capnocytophaga	Bacteroidetes	0	0	0	0	0	1	1	0	1	0	0	0	0	0	0	0	0	1	1	0	0
Capnocytophaga_sp_oral_taxon_338_str_F0234	Capnocytophaga sp. oral taxon 338	Capnocytophaga	Bacteroidetes	0	0	0	0	0	1	1	0	0	0	0	0	0	0	0	0	0	1	1	0	0
Capnocytophaga_sp_oral_taxon_412_str_F0487	Capnocytophaga sp. oral taxon 412	Capnocytophaga	Bacteroidetes	0	0	0	0	0	1	1	0	1	0	0	0	0	0	0	0	0	1	1	0	0
Capnocytophaga_sputigena_ATCC_33612	Capnocytophaga sputigena	Capnocytophaga	Bacteroidetes	0	0	0	0	0	1	1	0	1	0	0	0	0	0	0	0	0	1	1	0	0
Dysgonomonas_gadei_ATCC_BAA_286	Dysgonomonas gadei	Dysgonomonas	Bacteroidetes	0	0	0	1	0	1	1	0	1	0	0	0	0	0	0	0	0	0	1	0	0
Dysgonomonas_mossii_DSM_22836	Dysgonomonas mossii	Dysgonomonas	Bacteroidetes	0	0	0	1	0	1	1	1	1	0	0	0	0	0	0	0	0	1	1	0	0
Myroides_odoratimimus_CCUG_10230	Myroides odoratimimus	Myroides	Bacteroidetes	0	0	0	0	1	1	1	0	0	0	0	0	0	0	0	0	0	1	1	0	0
Myroides_odoratimimus_CCUG_12700	Myroides odoratimimus	Myroides	Bacteroidetes	0	0	0	0	1	1	1	0	0	0	0	0	0	0	0	0	0	1	1	0	0
Myroides_odoratimimus_CCUG_12901	Myroides odoratimimus	Myroides	Bacteroidetes	0	0	0	0	1	1	1	0	0	0	0	0	0	0	0	0	0	1	1	0	0
Myroides_odoratimimus_CCUG_3837	Myroides odoratimimus	Myroides	Bacteroidetes	0	0	0	0	1	1	1	0	0	0	0	0	0	0	0	0	0	1	1	0	0
Myroides_odoratimimus_CIP_101113	Myroides odoratimimus	Myroides	Bacteroidetes	0	0	0	0	1	1	1	0	0	0	0	0	0	0	0	0	0	1	1	0	0
Odoribacter_laneus_YIT_12061	Odoribacter laneus	Odoribacter	Bacteroidetes	0	0	0	1	0	1	1	0	1	0	0	0	0	0	0	0	0	0	1	0	0
Odoribacter_splanchnicus_1651_6_DSM_20712	Odoribacter splanchnicus	Odoribacter	Bacteroidetes	0	0	0	0	0	1	1	0	1	0	0	0	0	0	0	0	0	1	1	0	0
Paludibacter_propionicigenes_WB4	Paludibacter propionicigenes	Paludibacter	Bacteroidetes	0	0	0	0	0	1	1	1	1	0	0	0	0	0	0	0	0	0	0	0	0
Parabacteroides_distasonis_ATCC_8503	Parabacteroides distasonis	Parabacteroides	Bacteroidetes	1	0	0	1	0	1	1	1	1	0	0	0	0	0	0	0	0	1	1	0	0
Parabacteroides_distasonis_CL03T12C09	Parabacteroides distasonis	Parabacteroides	Bacteroidetes	1	0	0	1	0	1	1	1	1	0	0	0	0	0	0	0	0	1	1	0	0
Parabacteroides_distasonis_CL09T03C24	Parabacteroides distasonis	Parabacteroides	Bacteroidetes	1	0	0	1	0	1	1	1	1	0	0	0	0	0	0	0	0	1	1	0	0
Parabacteroides_goldsteinii_CL02T12C30	Parabacteroides goldsteinii	Parabacteroides	Bacteroidetes	0	0	0	1	0	1	1	1	1	0	0	0	0	0	0	0	0	1	1	0	0
Parabacteroides_goldsteinii_dnLKV18	Parabacteroides goldsteinii	Parabacteroides	Bacteroidetes	0	0	0	1	0	1	1	1	1	0	0	0	0	0	0	0	0	1	1	0	0
Parabacteroides_johnsonii_CL02T12C29	Parabacteroides johnsonii	Parabacteroides	Bacteroidetes	0	0	0	0	0	1	1	1	1	0	0	0	0	0	0	0	0	1	1	0	0
Parabacteroides_johnsonii_DSM_18315	Parabacteroides johnsonii	Parabacteroides	Bacteroidetes	0	0	0	0	0	1	1	1	1	0	0	0	0	0	0	0	0	1	1	0	0
Parabacteroides_merdae_ATCC_43184	Parabacteroides merdae	Parabacteroides	Bacteroidetes	0	0	0	0	0	1	1	1	1	0	0	0	0	0	0	0	0	1	1	0	0
Parabacteroides_merdae_CL03T12C32	Parabacteroides merdae	Parabacteroides	Bacteroidetes	0	0	0	0	0	1	1	1	1	0	0	0	0	0	0	0	0	1	1	0	0
Parabacteroides_sp_ASF519	Parabacteroides sp. ASF519	Parabacteroides	Bacteroidetes	0	0	0	1	0	1	1	1	1	0	0	0	0	0	0	0	0	1	1	0	0
Parabacteroides_sp_D13	Parabacteroides sp. D13	Parabacteroides	Bacteroidetes	1	0	0	1	0	1	1	1	1	0	0	0	0	0	0	0	0	1	1	0	0
Parabacteroides_sp_D25	Parabacteroides sp. D25	Parabacteroides	Bacteroidetes	1	0	0	1	0	1	1	1	1	0	0	0	0	0	0	0	0	1	1	0	0
Paraprevotella_clara_YIT_11840	Paraprevotella clara	Paraprevotella	Bacteroidetes	0	0	0	1	0	1	1	1	1	0	0	0	0	0	0	0	0	1	1	0	0
Paraprevotella_xylaniphila_YIT_11841	Paraprevotella xylaniphila	Paraprevotella	Bacteroidetes	0	0	0	1	0	1	1	1	1	0	0	0	0	0	0	0	0	0	1	0	0
Porphyromonas_asaccharolytica_DSM_20707	Porphyromonas asaccharolytica	Porphyromonas	Bacteroidetes	0	0	0	0	0	1	1	0	0	0	0	0	0	0	0	0	0	1	1	0	0
Porphyromonas_asaccharolytica_PR426713P_I	Porphyromonas asaccharolytica	Porphyromonas	Bacteroidetes	0	0	0	0	0	1	1	0	0	0	0	0	0	0	0	0	0	1	1	0	0
Porphyromonas_bennonis_DSM_23058_JCM_16335	Porphyromonas bennonis	Porphyromonas	Bacteroidetes	0	0	0	0	0	1	1	0	1	0	0	0	0	0	0	0	0	0	1	0	0
Porphyromonas_endodontalis_ATCC_35406	Porphyromonas endodontalis	Porphyromonas	Bacteroidetes	0	0	0	0	0	1	1	0	0	0	0	0	0	0	0	0	0	1	1	0	0
Porphyromonas_gingivalis_ATCC_33277	Porphyromonas gingivalis	Porphyromonas	Bacteroidetes	0	0	0	0	0	1	1	0	1	0	0	0	0	0	0	0	0	1	1	0	0
Porphyromonas_gingivalis_TDC60	Porphyromonas gingivalis	Porphyromonas	Bacteroidetes	0	0	0	0	0	1	1	0	1	0	0	0	0	0	0	0	0	1	1	0	0
Porphyromonas_gingivalis_W83	Porphyromonas gingivalis	Porphyromonas	Bacteroidetes	0	0	0	0	0	1	1	0	1	0	0	0	0	0	0	0	0	1	1	0	0
Porphyromonas_somerae_DSM_23386	Porphyromonas somerae	Porphyromonas	Bacteroidetes	0	0	0	0	1	1	1	0	1	0	0	0	0	0	0	0	0	0	1	0	0
Porphyromonas_uenonis_60_3	Porphyromonas uenonis	Porphyromonas	Bacteroidetes	0	0	0	0	0	1	1	0	0	0	0	0	0	0	0	0	0	1	1	0	0
Prevotella_amnii_CRIS_21A_A	Prevotella amnii	Prevotella	Bacteroidetes	0	0	0	0	0	1	1	0	1	0	0	0	0	0	0	0	0	0	0	0	0
Prevotella_amnii_DSM_23384_JCM_14753	Prevotella amnii	Prevotella	Bacteroidetes	0	0	0	0	0	1	1	0	1	0	0	0	0	0	0	0	0	0	0	0	0
Prevotella_bergensis_DSM_17361	Prevotella bergensis	Prevotella	Bacteroidetes	0	0	0	0	1	1	1	0	1	0	0	0	0	0	0	0	0	0	0	0	0
Prevotella_bivia_DSM_20514	Prevotella bivia	Prevotella	Bacteroidetes	0	0	0	0	0	1	1	0	1	0	0	0	0	0	0	0	0	1	1	0	0
Prevotella_bivia_JCVIHMP010	Prevotella bivia	Prevotella	Bacteroidetes	0	0	0	0	0	1	1	0	1	0	0	0	0	0	0	0	0	1	1	0	0
Prevotella_bryantii_B14	Prevotella bryantii	Prevotella	Bacteroidetes	1	0	0	0	0	1	1	1	1	0	0	0	0	0	0	0	0	1	0	0	0
Prevotella_buccae_ATCC_33574	Prevotella buccae	Prevotella	Bacteroidetes	0	0	0	0	0	0	1	0	1	0	0	0	0	0	0	0	0	1	0	0	0
Prevotella_buccae_D17	Prevotella buccae	Prevotella	Bacteroidetes	0	0	0	0	0	1	1	0	1	0	0	0	0	0	0	0	0	1	0	0	0
Prevotella_buccalis_ATCC_35310	Prevotella buccalis	Prevotella	Bacteroidetes	0	0	0	0	1	1	1	0	1	0	0	0	0	0	0	0	0	0	1	0	0
Prevotella_conceptionensis_9403948	Prevotella conceptionensis	Prevotella	Bacteroidetes	0	0	0	0	0	1	1	0	1	0	0	0	0	0	0	0	0	0	0	0	0
Prevotella_copri_CB7_DSM_18205	Prevotella copri	Prevotella	Bacteroidetes	0	0	0	0	0	1	1	1	1	0	0	0	0	0	0	0	0	1	0	0	0
Prevotella_dentalis_DSM_3688	Prevotella dentalis	Prevotella	Bacteroidetes	0	0	0	0	0	1	1	1	1	0	0	0	0	0	0	0	0	0	0	0	0
Prevotella_denticola_CRIS_18C_A	Prevotella denticola	Prevotella	Bacteroidetes	0	0	0	0	0	1	1	0	1	0	0	0	0	0	0	0	0	1	0	0	0
Prevotella_denticola_F0289	Prevotella denticola	Prevotella	Bacteroidetes	0	0	0	0	0	1	1	0	1	0	0	0	0	0	0	0	0	1	0	0	0
Prevotella_disiens_FB035_09AN	Prevotella disiens	Prevotella	Bacteroidetes	0	0	0	0	0	1	1	0	0	0	0	0	0	0	0	0	0	0	0	0	0
Prevotella_histicola_F0411	Prevotella histicola	Prevotella	Bacteroidetes	0	0	0	0	0	1	1	0	1	0	0	0	0	0	0	0	0	0	0	0	0
Prevotella_intermedia_17	Prevotella intermedia	Prevotella	Bacteroidetes	0	0	0	0	0	1	1	0	0	0	0	0	0	0	0	0	0	0	0	0	0
Prevotella_loescheii_DSM_19665	Prevotella loescheii	Prevotella	Bacteroidetes	0	0	0	0	0	1	1	0	1	0	0	0	0	0	0	0	0	0	0	0	0
Prevotella_maculosa_DSM_19339_JCM_15638	Prevotella maculosa	Prevotella	Bacteroidetes	0	0	0	0	0	1	1	0	1	0	0	0	0	0	0	0	0	0	0	0	0
Prevotella_maculosa_OT_289	Prevotella maculosa	Prevotella	Bacteroidetes	0	0	0	0	0	1	1	0	1	0	0	0	0	0	0	0	0	0	0	0	0
Prevotella_melaninogenica_ATCC_25845	Prevotella melaninogenica	Prevotella	Bacteroidetes	0	0	0	0	0	1	1	0	1	0	0	0	0	0	0	0	0	1	0	0	0
Prevotella_melaninogenica_D18	Prevotella melaninogenica	Prevotella	Bacteroidetes	0	0	0	0	0	1	1	0	1	0	0	0	0	0	0	0	0	1	0	0	0
Prevotella_micans_DSM_21469_JCM_16134	Prevotella micans	Prevotella	Bacteroidetes	0	0	0	0	0	1	1	0	1	0	0	0	0	0	0	0	0	0	0	0	0
Prevotella_micans_F0438	Prevotella micans	Prevotella	Bacteroidetes	0	0	0	0	0	1	1	0	1	0	0	0	0	0	0	0	0	0	0	0	0
Prevotella_multiformis_DSM_16608	Prevotella multiformis	Prevotella	Bacteroidetes	0	0	0	0	0	1	1	0	1	0	0	0	0	0	0	0	0	1	0	0	0
Prevotella_multisaccharivorax_DSM_17128	Prevotella multisaccharivorax	Prevotella	Bacteroidetes	0	0	0	0	0	1	1	0	1	0	0	0	0	0	0	0	0	0	0	0	0
Prevotella_nanceiensis_DSM_19126	Prevotella nanceiensis	Prevotella	Bacteroidetes	0	0	0	0	0	1	1	0	1	0	0	0	0	0	0	0	0	0	1	0	0
Prevotella_nigrescens_ATCC_33563	Prevotella nigrescens	Prevotella	Bacteroidetes	0	0	0	0	0	1	1	0	0	0	0	0	0	0	0	0	0	0	0	0	0
Prevotella_nigrescens_F0103	Prevotella nigrescens	Prevotella	Bacteroidetes	0	0	0	0	0	1	1	0	0	0	0	0	0	0	0	0	0	0	0	0	0
Prevotella_oralis_ATCC_33269	Prevotella oralis	Prevotella	Bacteroidetes	0	0	0	0	0	1	1	0	1	0	0	0	0	0	0	0	0	1	1	0	0
Prevotella_oralis_HGA0225	Prevotella oralis	Prevotella	Bacteroidetes	0	0	0	0	0	1	1	0	1	0	0	0	0	0	0	0	0	1	1	0	0
Prevotella_oris_C735	Prevotella oris	Prevotella	Bacteroidetes	0	0	0	0	0	1	1	0	1	0	0	0	0	0	0	0	0	1	1	0	0
Prevotella_oris_DSM_18711_JCM_12252	Prevotella oris	Prevotella	Bacteroidetes	0	0	0	0	0	1	1	0	1	0	0	0	0	0	0	0	0	0	1	0	0
Prevotella_oris_F0302	Prevotella oris	Prevotella	Bacteroidetes	0	0	0	0	0	1	1	0	1	0	0	0	0	0	0	0	0	1	1	0	0
Prevotella_oulorum_F0390	Prevotella oulorum	Prevotella	Bacteroidetes	0	0	0	0	0	1	1	0	1	0	0	0	0	0	0	0	0	0	0	0	0
Prevotella_pallens_ATCC_700821	Prevotella pallens	Prevotella	Bacteroidetes	0	0	0	0	0	1	1	0	0	0	0	0	0	0	0	0	0	0	0	0	0
Prevotella_ruminicola_23	Prevotella ruminicola	Prevotella	Bacteroidetes	0	0	0	0	0	1	1	1	1	0	0	0	0	0	0	0	0	0	0	0	0
Prevotella_salivae_DSM_15606	Prevotella salivae	Prevotella	Bacteroidetes	0	0	0	0	0	1	1	0	1	0	0	0	0	0	0	0	0	1	1	0	0
Prevotella_sp_C561	Prevotella sp. C561	Prevotella	Bacteroidetes	0	0	0	0	0	1	1	0	1	0	0	0	0	0	0	0	0	0	0	0	0
Prevotella_sp_oral_taxon_473_str_F0040	Alloprevotella sp. oral taxon 473	Alloprevotella	Bacteroidetes	0	0	0	0	0	1	1	0	1	0	0	0	0	0	0	0	0	0	1	0	0
Prevotella_stercorea_DSM_18206	Prevotella stercorea	Prevotella	Bacteroidetes	0	0	0	0	0	1	1	0	1	0	0	0	0	0	0	0	0	0	1	0	0
Prevotella_timonensis_CRIS_5C_B1	Prevotella timonensis	Prevotella	Bacteroidetes	0	0	0	0	0	1	1	0	1	0	0	0	0	0	0	0	0	1	1	0	0
Prevotella_veroralis_DSM_19559	Prevotella veroralis	Prevotella	Bacteroidetes	0	0	0	0	0	1	1	0	1	0	0	0	0	0	0	0	0	1	0	0	0
Prevotella_veroralis_F0319	Prevotella veroralis	Prevotella	Bacteroidetes	0	0	0	0	0	1	1	0	1	0	0	0	0	0	0	0	0	1	0	0	0
Proteiniphilum_acetatigenes_DSM_18083	Proteiniphilum acetatigenes	Proteiniphilum	Bacteroidetes	0	0	0	0	0	1	1	0	1	0	0	0	0	0	0	0	0	1	1	0	0
Tannerella_forsythia_ATCC_43037	Tannerella forsythia	Tannerella	Bacteroidetes	0	0	0	0	0	1	1	0	0	0	0	0	0	0	0	0	0	0	0	0	1
Tannerella_sp_6_1_58FAA_CT1	Tannerella sp. 6_1_58FAA_CT1	Tannerella	Bacteroidetes	0	0	0	1	0	1	1	1	1	0	0	0	0	0	0	0	0	0	1	0	0
Abiotrophia_defectiva_ATCC_49176	Abiotrophia defectiva	Abiotrophia	Firmicutes	0	0	0	0	0	1	0	0	1	0	0	0	0	0	0	0	0	1	0	0	0
Acaricomes_phytoseiuli_DSM_14247	Acaricomes phytoseiuli	Acaricomes	Actinobacteria	0	0	0	0	0	1	0	0	1	0	0	0	0	0	0	0	0	0	1	0	0
Acetivibrio_cellulolyticus_CD2	Acetivibrio cellulolyticus	Acetivibrio	Firmicutes	0	0	0	0	0	1	0	0	1	0	0	0	0	0	0	0	1	1	0	0	0
Acetonema_longum_DSM_6540	Acetonema longum	Acetonema	Firmicutes	0	0	0	0	0	1	0	0	0	0	0	0	0	0	0	0	0	0	1	0	0
Achromobacter_insuavis_AXX_A	Achromobacter insuavis	Achromobacter	Proteobacteria	0	0	0	0	1	0	0	0	0	0	0	0	0	0	0	0	0	0	0	0	0
Achromobacter_xylosoxidans_A8	Achromobacter xylosoxidans	Achromobacter	Proteobacteria	0	0	0	0	1	0	0	0	0	0	0	0	0	0	0	0	1	1	0	0	0
Acidaminococcus_fermentans_DSM_20731	Acidaminococcus fermentans	Acidaminococcus	Firmicutes	0	0	0	0	0	1	0	0	0	0	0	0	0	0	0	0	0	1	1	0	0
Acidaminococcus_intestini_RyC_MR95	Acidaminococcus intestini	Acidaminococcus	Firmicutes	0	0	0	0	0	1	0	0	0	0	0	0	0	0	0	0	0	1	1	0	0
Acidaminococcus_sp_D21	Acidaminococcus sp. D21	Acidaminococcus	Firmicutes	0	0	0	0	0	1	0	0	0	0	0	0	0	0	0	0	0	1	1	0	0
Acidaminococcus_sp_HPA0509	Acidaminococcus sp. HPA0509	Acidaminococcus	Firmicutes	0	0	0	0	0	1	0	0	0	0	0	0	0	0	0	0	0	1	1	0	0
Acidobacterium_capsulatum_ATCC_51196	Acidobacterium capsulatum	Acidobacterium	Acidobacteria	0	0	0	0	0	1	0	0	1	0	0	0	0	0	0	0	0	0	0	0	0
Acinetobacter_baumannii_1656_2	Acinetobacter baumannii	Acinetobacter	Proteobacteria	0	0	0	0	0	0	0	0	0	0	0	0	0	0	0	0	0	1	0	0	0
Acinetobacter_baumannii_3990	Acinetobacter baumannii	Acinetobacter	Proteobacteria	0	0	0	0	0	0	0	0	0	0	0	0	0	0	0	0	0	1	0	0	0
Acinetobacter_baumannii_48055	Acinetobacter baumannii	Acinetobacter	Proteobacteria	0	0	0	0	0	0	0	0	0	0	0	0	0	0	0	0	0	1	0	0	0
Acinetobacter_baumannii_53264	Acinetobacter baumannii	Acinetobacter	Proteobacteria	0	0	0	0	0	0	0	0	0	0	0	0	0	0	0	0	0	1	0	0	0
Acinetobacter_baumannii_AA_014	Acinetobacter baumannii	Acinetobacter	Proteobacteria	0	0	0	0	0	0	0	0	0	0	0	0	0	0	0	0	0	1	0	0	0
Acinetobacter_baumannii_AB0057	Acinetobacter baumannii	Acinetobacter	Proteobacteria	0	0	0	0	0	0	0	0	0	0	0	0	0	0	0	0	0	1	0	0	0
Acinetobacter_baumannii_AB1H8	Acinetobacter baumannii	Acinetobacter	Proteobacteria	0	0	0	0	0	0	0	0	0	0	0	0	0	0	0	0	0	1	0	0	0
Acinetobacter_baumannii_AB210	Acinetobacter baumannii	Acinetobacter	Proteobacteria	0	0	0	0	0	0	0	0	0	0	0	0	0	0	0	0	0	1	0	0	0
Acinetobacter_baumannii_AB307_0294	Acinetobacter baumannii	Acinetobacter	Proteobacteria	0	0	0	0	0	0	0	0	0	0	0	0	0	0	0	0	0	1	0	0	0
Acinetobacter_baumannii_AB405E4	Acinetobacter baumannii	Acinetobacter	Proteobacteria	0	0	0	0	0	0	0	0	0	0	0	0	0	0	0	0	0	1	0	0	0
Acinetobacter_baumannii_AB4A3	Acinetobacter baumannii	Acinetobacter	Proteobacteria	0	0	0	0	0	0	0	0	0	0	0	0	0	0	0	0	0	1	0	0	0
Acinetobacter_baumannii_AB5256	Acinetobacter baumannii	Acinetobacter	Proteobacteria	0	0	0	0	0	0	0	0	0	0	0	0	0	0	0	0	0	1	0	0	0
Acinetobacter_baumannii_AB5711	Acinetobacter baumannii	Acinetobacter	Proteobacteria	0	0	0	0	0	0	0	0	0	0	0	0	0	0	0	0	0	1	0	0	0
Acinetobacter_baumannii_AB900	Acinetobacter baumannii	Acinetobacter	Proteobacteria	0	0	0	0	0	0	0	0	0	0	0	0	0	0	0	0	0	1	0	0	0
Acinetobacter_baumannii_ABIsac_ColiR	Acinetobacter baumannii	Acinetobacter	Proteobacteria	0	0	0	0	0	0	0	0	0	0	0	0	0	0	0	0	0	1	0	0	0
Acinetobacter_baumannii_ABNIH1	Acinetobacter baumannii	Acinetobacter	Proteobacteria	0	0	0	0	0	0	0	0	0	0	0	0	0	0	0	0	0	1	0	0	0
Acinetobacter_baumannii_ABNIH11	Acinetobacter baumannii	Acinetobacter	Proteobacteria	0	0	0	0	0	0	0	0	0	0	0	0	0	0	0	0	0	1	0	0	0
Acinetobacter_baumannii_ABNIH14	Acinetobacter baumannii	Acinetobacter	Proteobacteria	0	0	0	0	0	0	0	0	0	0	0	0	0	0	0	0	0	1	0	0	0
Acinetobacter_baumannii_ABNIH15	Acinetobacter baumannii	Acinetobacter	Proteobacteria	0	0	0	0	0	0	0	0	0	0	0	0	0	0	0	0	0	1	0	0	0
Acinetobacter_baumannii_ABNIH16	Acinetobacter baumannii	Acinetobacter	Proteobacteria	0	0	0	0	0	0	0	0	0	0	0	0	0	0	0	0	0	1	0	0	0
Acinetobacter_baumannii_ABNIH18	Acinetobacter baumannii	Acinetobacter	Proteobacteria	0	0	0	0	0	0	0	0	0	0	0	0	0	0	0	0	0	1	0	0	0
Acinetobacter_baumannii_ABNIH19	Acinetobacter baumannii	Acinetobacter	Proteobacteria	0	0	0	0	0	0	0	0	0	0	0	0	0	0	0	0	0	1	0	0	0
Acinetobacter_baumannii_ABNIH22	Acinetobacter baumannii	Acinetobacter	Proteobacteria	0	0	0	0	0	0	0	0	0	0	0	0	0	0	0	0	0	1	0	0	0
Acinetobacter_baumannii_ABNIH23	Acinetobacter baumannii	Acinetobacter	Proteobacteria	0	0	0	0	0	0	0	0	0	0	0	0	0	0	0	0	0	1	0	0	0
Acinetobacter_baumannii_ABNIH25	Acinetobacter baumannii	Acinetobacter	Proteobacteria	0	0	0	0	0	0	0	0	0	0	0	0	0	0	0	0	0	1	0	0	0
Acinetobacter_baumannii_ABNIH26	Acinetobacter baumannii	Acinetobacter	Proteobacteria	0	0	0	0	0	0	0	0	0	0	0	0	0	0	0	0	0	1	0	0	0
Acinetobacter_baumannii_ABNIH3	Acinetobacter baumannii	Acinetobacter	Proteobacteria	0	0	0	0	0	0	0	0	0	0	0	0	0	0	0	0	0	1	0	0	0
Acinetobacter_baumannii_ABNIH4	Acinetobacter baumannii	Acinetobacter	Proteobacteria	0	0	0	0	0	0	0	0	0	0	0	0	0	0	0	0	0	1	0	0	0
Acinetobacter_baumannii_ABNIH5	Acinetobacter baumannii	Acinetobacter	Proteobacteria	0	0	0	0	0	0	0	0	0	0	0	0	0	0	0	0	0	1	0	0	0
Acinetobacter_baumannii_ABNIH6	Acinetobacter baumannii	Acinetobacter	Proteobacteria	0	0	0	0	0	0	0	0	0	0	0	0	0	0	0	0	0	1	0	0	0
Acinetobacter_baumannii_AB_1536_8	Acinetobacter baumannii	Acinetobacter	Proteobacteria	0	0	0	0	0	0	0	0	0	0	0	0	0	0	0	0	0	1	0	0	0
Acinetobacter_baumannii_AB_1582_8	Acinetobacter baumannii	Acinetobacter	Proteobacteria	0	0	0	0	0	0	0	0	0	0	0	0	0	0	0	0	0	1	0	0	0
Acinetobacter_baumannii_AB_1594_8	Acinetobacter baumannii	Acinetobacter	Proteobacteria	0	0	0	0	0	0	0	0	0	0	0	0	0	0	0	0	0	1	0	0	0
Acinetobacter_baumannii_AB_1595_8	Acinetobacter baumannii	Acinetobacter	Proteobacteria	0	0	0	0	0	0	0	0	0	0	0	0	0	0	0	0	0	1	0	0	0
Acinetobacter_baumannii_AB_1649_8	Acinetobacter baumannii	Acinetobacter	Proteobacteria	0	0	0	0	0	0	0	0	0	0	0	0	0	0	0	0	0	1	0	0	0
Acinetobacter_baumannii_AB_1650_8	Acinetobacter baumannii	Acinetobacter	Proteobacteria	0	0	0	0	0	0	0	0	0	0	0	0	0	0	0	0	0	1	0	0	0
Acinetobacter_baumannii_AB_1766_8	Acinetobacter baumannii	Acinetobacter	Proteobacteria	0	0	0	0	0	0	0	0	0	0	0	0	0	0	0	0	0	1	0	0	0
Acinetobacter_baumannii_AB_2007_09_110_01_7	Acinetobacter baumannii	Acinetobacter	Proteobacteria	0	0	0	0	0	0	0	0	0	0	0	0	0	0	0	0	0	1	1	0	0
Acinetobacter_baumannii_AB_2007_16_25_01_7	Acinetobacter baumannii	Acinetobacter	Proteobacteria	0	0	0	0	0	0	0	0	0	0	0	0	0	0	0	0	0	1	0	0	0
Acinetobacter_baumannii_AB_2007_16_27_01	Acinetobacter baumannii	Acinetobacter	Proteobacteria	0	0	0	0	0	0	0	0	0	0	0	0	0	0	0	0	0	1	0	0	0
Acinetobacter_baumannii_AB_2008_15_34_7	Acinetobacter baumannii	Acinetobacter	Proteobacteria	0	0	0	0	0	0	0	0	0	0	0	0	0	0	0	0	0	1	0	0	0
Acinetobacter_baumannii_AB_2008_15_45	Acinetobacter baumannii	Acinetobacter	Proteobacteria	0	0	0	0	0	0	0	0	0	0	0	0	0	0	0	0	0	1	0	0	0
Acinetobacter_baumannii_AB_2008_15_52	Acinetobacter baumannii	Acinetobacter	Proteobacteria	0	0	0	0	0	0	0	0	0	0	0	0	0	0	0	0	0	1	0	0	0
Acinetobacter_baumannii_AB_2008_15_69	Acinetobacter baumannii	Acinetobacter	Proteobacteria	0	0	0	0	0	0	0	0	0	0	0	0	0	0	0	0	0	1	0	0	0
Acinetobacter_baumannii_AB_2008_15_70	Acinetobacter baumannii	Acinetobacter	Proteobacteria	0	0	0	0	0	0	0	0	0	0	0	0	0	0	0	0	0	1	0	0	0
Acinetobacter_baumannii_AB_2008_15_71	Acinetobacter baumannii	Acinetobacter	Proteobacteria	0	0	0	0	0	0	0	0	0	0	0	0	0	0	0	0	0	1	0	0	0
Acinetobacter_baumannii_AB_2008_23_01_01_7	Acinetobacter baumannii	Acinetobacter	Proteobacteria	0	0	0	0	0	0	0	0	0	0	0	0	0	0	0	0	0	1	0	0	0
Acinetobacter_baumannii_AB_2008_23_07_01_7	Acinetobacter baumannii	Acinetobacter	Proteobacteria	0	0	0	0	0	0	0	0	0	0	0	0	0	0	0	0	0	1	0	0	0
Acinetobacter_baumannii_AB_2009_04_01_7	Acinetobacter baumannii	Acinetobacter	Proteobacteria	0	0	0	0	0	0	0	0	0	0	0	0	0	0	0	0	0	1	0	0	0
Acinetobacter_baumannii_AB_2009_04_02_7	Acinetobacter baumannii	Acinetobacter	Proteobacteria	0	0	0	0	0	0	0	0	0	0	0	0	0	0	0	0	0	1	0	0	0
Acinetobacter_baumannii_AB_515_8	Acinetobacter baumannii	Acinetobacter	Proteobacteria	0	0	0	0	0	0	0	0	0	0	0	0	0	0	0	0	0	1	0	0	0
Acinetobacter_baumannii_AB_908_12	Acinetobacter baumannii	Acinetobacter	Proteobacteria	0	0	0	0	0	0	0	0	0	0	0	0	0	0	0	0	0	1	0	0	0
Acinetobacter_baumannii_AB_908_13	Acinetobacter baumannii	Acinetobacter	Proteobacteria	0	0	0	0	0	0	0	0	0	0	0	0	0	0	0	0	0	1	0	0	0
Acinetobacter_baumannii_AB_909_01_7	Acinetobacter baumannii	Acinetobacter	Proteobacteria	0	0	0	0	0	0	0	0	0	0	0	0	0	0	0	0	0	1	0	0	0
Acinetobacter_baumannii_AB_909_02_7	Acinetobacter baumannii	Acinetobacter	Proteobacteria	0	0	0	0	0	0	0	0	0	0	0	0	0	0	0	0	0	1	0	0	0
Acinetobacter_baumannii_AB_909_05	Acinetobacter baumannii	Acinetobacter	Proteobacteria	0	0	0	0	0	0	0	0	0	0	0	0	0	0	0	0	0	1	0	0	0
Acinetobacter_baumannii_AB_TG19617	Acinetobacter baumannii	Acinetobacter	Proteobacteria	0	0	0	0	0	0	0	0	0	0	0	0	0	0	0	0	0	1	0	0	0
Acinetobacter_baumannii_AB_TG2018	Acinetobacter baumannii	Acinetobacter	Proteobacteria	0	0	0	0	0	0	0	0	0	0	0	0	0	0	0	0	0	1	0	0	0
Acinetobacter_baumannii_AB_TG2022	Acinetobacter baumannii	Acinetobacter	Proteobacteria	0	0	0	0	0	0	0	0	0	0	0	0	0	0	0	0	0	1	0	0	0
Acinetobacter_baumannii_AB_TG2023	Acinetobacter baumannii	Acinetobacter	Proteobacteria	0	0	0	0	0	0	0	0	0	0	0	0	0	0	0	0	0	1	0	0	0
Acinetobacter_baumannii_AB_TG2026	Acinetobacter baumannii	Acinetobacter	Proteobacteria	0	0	0	0	0	0	0	0	0	0	0	0	0	0	0	0	0	1	0	0	0
Acinetobacter_baumannii_AB_TG2028	Acinetobacter baumannii	Acinetobacter	Proteobacteria	0	0	0	0	0	0	0	0	0	0	0	0	0	0	0	0	0	1	0	0	0
Acinetobacter_baumannii_AB_TG2030	Acinetobacter baumannii	Acinetobacter	Proteobacteria	0	0	0	0	0	0	0	0	0	0	0	0	0	0	0	0	0	1	0	0	0
Acinetobacter_baumannii_AB_TG2031	Acinetobacter baumannii	Acinetobacter	Proteobacteria	0	0	0	0	0	0	0	0	0	0	0	0	0	0	0	0	0	1	0	0	0
Acinetobacter_baumannii_AB_TG27335	Acinetobacter baumannii	Acinetobacter	Proteobacteria	0	0	0	0	0	0	0	0	0	0	0	0	0	0	0	0	0	1	0	0	0
Acinetobacter_baumannii_AB_TG27339	Acinetobacter baumannii	Acinetobacter	Proteobacteria	0	0	0	0	0	0	0	0	0	0	0	0	0	0	0	0	0	1	0	0	0
Acinetobacter_baumannii_AB_TG27343	Acinetobacter baumannii	Acinetobacter	Proteobacteria	0	0	0	0	0	0	0	0	0	0	0	0	0	0	0	0	0	1	0	0	0
Acinetobacter_baumannii_AC12	Acinetobacter baumannii	Acinetobacter	Proteobacteria	0	0	0	0	0	0	0	0	0	0	0	0	0	0	0	0	0	1	0	0	0
Acinetobacter_baumannii_AC30	Acinetobacter baumannii	Acinetobacter	Proteobacteria	0	0	0	0	0	0	0	0	0	0	0	0	0	0	0	0	0	1	0	0	0
Acinetobacter_baumannii_ACICU	Acinetobacter baumannii	Acinetobacter	Proteobacteria	0	0	0	0	0	0	0	0	0	0	0	0	0	0	0	0	0	1	0	0	0
Acinetobacter_baumannii_ANC_4097	Acinetobacter baumannii	Acinetobacter	Proteobacteria	0	0	0	0	0	0	0	0	0	0	0	0	0	0	0	0	0	1	0	0	0
Acinetobacter_baumannii_ATCC_19606	Acinetobacter baumannii	Acinetobacter	Proteobacteria	0	0	0	0	0	0	0	0	0	0	0	0	0	0	0	0	0	1	0	0	0
Acinetobacter_baumannii_AYE	Acinetobacter baumannii	Acinetobacter	Proteobacteria	0	0	0	0	0	0	0	0	0	0	0	0	0	0	0	0	0	1	1	0	0
Acinetobacter_baumannii_Ab11111	Acinetobacter baumannii	Acinetobacter	Proteobacteria	0	0	0	0	0	0	0	0	0	0	0	0	0	0	0	0	0	1	0	0	0
Acinetobacter_baumannii_Ab33333	Acinetobacter baumannii	Acinetobacter	Proteobacteria	0	0	0	0	0	0	0	0	0	0	0	0	0	0	0	0	0	1	0	0	0
Acinetobacter_baumannii_Ab44444	Acinetobacter baumannii	Acinetobacter	Proteobacteria	0	0	0	0	0	0	0	0	0	0	0	0	0	0	0	0	0	1	0	0	0
Acinetobacter_baumannii_BZICU_2	Acinetobacter baumannii	Acinetobacter	Proteobacteria	0	0	0	0	0	0	0	0	0	0	0	0	0	0	0	0	0	1	1	0	0
Acinetobacter_baumannii_Canada_BC1	Acinetobacter baumannii	Acinetobacter	Proteobacteria	0	0	0	0	0	0	0	0	0	0	0	0	0	0	0	0	0	1	0	0	0
Acinetobacter_baumannii_Canada_BC_5	Acinetobacter baumannii	Acinetobacter	Proteobacteria	0	0	0	0	0	0	0	0	0	0	0	0	0	0	0	0	0	1	0	0	0
Acinetobacter_baumannii_IS_116	Acinetobacter baumannii	Acinetobacter	Proteobacteria	0	0	0	0	0	0	0	0	0	0	0	0	0	0	0	0	0	1	0	0	0
Acinetobacter_baumannii_IS_123	Acinetobacter baumannii	Acinetobacter	Proteobacteria	0	0	0	0	0	0	0	0	0	0	0	0	0	0	0	0	0	1	0	0	0
Acinetobacter_baumannii_IS_143	Acinetobacter baumannii	Acinetobacter	Proteobacteria	0	0	0	0	0	0	0	0	0	0	0	0	0	0	0	0	0	1	0	0	0
Acinetobacter_baumannii_IS_235	Acinetobacter baumannii	Acinetobacter	Proteobacteria	0	0	0	0	0	0	0	0	0	0	0	0	0	0	0	0	0	1	0	0	0
Acinetobacter_baumannii_IS_251	Acinetobacter baumannii	Acinetobacter	Proteobacteria	0	0	0	0	0	0	0	0	0	0	0	0	0	0	0	0	0	1	0	0	0
Acinetobacter_baumannii_IS_58	Acinetobacter baumannii	Acinetobacter	Proteobacteria	0	0	0	0	0	0	0	0	0	0	0	0	0	0	0	0	0	1	0	0	0
Acinetobacter_baumannii_MDR_TJ	Acinetobacter baumannii	Acinetobacter	Proteobacteria	0	0	0	0	0	0	0	0	0	0	0	0	0	0	0	0	0	1	0	0	0
Acinetobacter_baumannii_MDR_ZJ06	Acinetobacter baumannii	Acinetobacter	Proteobacteria	0	0	0	0	0	0	0	0	0	0	0	0	0	0	0	0	0	1	0	0	0
Acinetobacter_baumannii_MSP4_16	Acinetobacter baumannii	Acinetobacter	Proteobacteria	0	0	0	0	0	0	0	0	0	0	0	0	0	0	0	0	0	1	0	0	0
Acinetobacter_baumannii_NIPH_1362	Acinetobacter baumannii	Acinetobacter	Proteobacteria	0	0	0	0	0	0	0	0	0	0	0	0	0	0	0	0	0	1	0	0	0
Acinetobacter_baumannii_NIPH_146	Acinetobacter baumannii	Acinetobacter	Proteobacteria	0	0	0	0	0	0	0	0	0	0	0	0	0	0	0	0	0	1	0	0	0
Acinetobacter_baumannii_NIPH_1669	Acinetobacter baumannii	Acinetobacter	Proteobacteria	0	0	0	0	0	0	0	0	0	0	0	0	0	0	0	0	0	1	0	0	0
Acinetobacter_baumannii_NIPH_1734	Acinetobacter baumannii	Acinetobacter	Proteobacteria	0	0	0	0	0	0	0	0	0	0	0	0	0	0	0	0	0	1	0	0	0
Acinetobacter_baumannii_NIPH_190	Acinetobacter baumannii	Acinetobacter	Proteobacteria	0	0	0	0	1	0	0	0	0	0	0	0	0	0	0	0	0	1	0	0	0
Acinetobacter_baumannii_NIPH_201	Acinetobacter baumannii	Acinetobacter	Proteobacteria	0	0	0	0	0	0	0	0	0	0	0	0	0	0	0	0	0	1	0	0	0
Acinetobacter_baumannii_NIPH_2061	Acinetobacter baumannii	Acinetobacter	Proteobacteria	0	0	0	0	0	0	0	0	0	0	0	0	0	0	0	0	0	1	0	0	0
Acinetobacter_baumannii_NIPH_24	Acinetobacter baumannii	Acinetobacter	Proteobacteria	0	0	0	0	0	0	0	0	0	0	0	0	0	0	0	0	0	1	0	0	0
Acinetobacter_baumannii_NIPH_290	Acinetobacter baumannii	Acinetobacter	Proteobacteria	0	0	0	0	0	0	0	0	0	0	0	0	0	0	0	0	0	1	0	0	0
Acinetobacter_baumannii_NIPH_329	Acinetobacter baumannii	Acinetobacter	Proteobacteria	0	0	0	0	0	0	0	0	0	0	0	0	0	0	0	0	0	1	0	0	0
Acinetobacter_baumannii_NIPH_335	Acinetobacter baumannii	Acinetobacter	Proteobacteria	0	0	0	0	0	0	0	0	0	0	0	0	0	0	0	0	0	1	0	0	0
Acinetobacter_baumannii_NIPH_410	Acinetobacter baumannii	Acinetobacter	Proteobacteria	0	0	0	0	0	0	0	0	0	0	0	0	0	0	0	0	0	1	1	0	0
Acinetobacter_baumannii_NIPH_527	Acinetobacter baumannii	Acinetobacter	Proteobacteria	0	0	0	0	0	0	0	0	0	0	0	0	0	0	0	0	0	1	0	0	0
Acinetobacter_baumannii_NIPH_528	Acinetobacter baumannii	Acinetobacter	Proteobacteria	0	0	0	0	0	0	0	0	0	0	0	0	0	0	0	0	0	1	0	0	0
Acinetobacter_baumannii_NIPH_60	Acinetobacter baumannii	Acinetobacter	Proteobacteria	0	0	0	0	0	0	0	0	0	0	0	0	0	0	0	0	0	1	1	0	0
Acinetobacter_baumannii_NIPH_601	Acinetobacter baumannii	Acinetobacter	Proteobacteria	0	0	0	0	0	0	0	0	0	0	0	0	0	0	0	0	0	1	1	0	0
Acinetobacter_baumannii_NIPH_615	Acinetobacter baumannii	Acinetobacter	Proteobacteria	0	0	0	0	1	0	0	0	0	0	0	0	0	0	0	0	0	1	1	0	0
Acinetobacter_baumannii_NIPH_67	Acinetobacter baumannii	Acinetobacter	Proteobacteria	0	0	0	0	0	0	0	0	0	0	0	0	0	0	0	0	0	1	0	0	0
Acinetobacter_baumannii_NIPH_70	Acinetobacter baumannii	Acinetobacter	Proteobacteria	0	0	0	0	0	0	0	0	0	0	0	0	0	0	0	0	0	1	1	0	0
Acinetobacter_baumannii_NIPH_80	Acinetobacter baumannii	Acinetobacter	Proteobacteria	0	0	0	0	0	0	0	0	0	0	0	0	0	0	0	0	0	1	0	0	0
Acinetobacter_baumannii_Naval_113	Acinetobacter baumannii	Acinetobacter	Proteobacteria	0	0	0	0	0	0	0	0	0	0	0	0	0	0	0	0	0	1	0	0	0
Acinetobacter_baumannii_Naval_13	Acinetobacter baumannii	Acinetobacter	Proteobacteria	0	0	0	0	0	0	0	0	0	0	0	0	0	0	0	0	0	1	0	0	0
Acinetobacter_baumannii_Naval_17	Acinetobacter baumannii	Acinetobacter	Proteobacteria	0	0	0	0	0	0	0	0	0	0	0	0	0	0	0	0	0	1	0	0	0
Acinetobacter_baumannii_Naval_18	Acinetobacter baumannii	Acinetobacter	Proteobacteria	0	0	0	0	0	0	0	0	0	0	0	0	0	0	0	0	0	1	0	0	0
Acinetobacter_baumannii_Naval_2	Acinetobacter baumannii	Acinetobacter	Proteobacteria	0	0	0	0	0	0	0	0	0	0	0	0	0	0	0	0	0	1	0	0	0
Acinetobacter_baumannii_Naval_21	Acinetobacter baumannii	Acinetobacter	Proteobacteria	0	0	0	0	0	0	0	0	0	0	0	0	0	0	0	0	0	1	0	0	0
Acinetobacter_baumannii_Naval_57	Acinetobacter baumannii	Acinetobacter	Proteobacteria	0	0	0	0	0	0	0	0	0	0	0	0	0	0	0	0	0	1	0	0	0
Acinetobacter_baumannii_Naval_72	Acinetobacter baumannii	Acinetobacter	Proteobacteria	0	0	0	0	0	0	0	0	0	0	0	0	0	0	0	0	0	1	0	0	0
Acinetobacter_baumannii_Naval_78	Acinetobacter baumannii	Acinetobacter	Proteobacteria	0	0	0	0	0	0	0	0	0	0	0	0	0	0	0	0	0	1	0	0	0
Acinetobacter_baumannii_Naval_81	Acinetobacter baumannii	Acinetobacter	Proteobacteria	0	0	0	0	0	0	0	0	0	0	0	0	0	0	0	0	0	1	0	0	0
Acinetobacter_baumannii_Naval_82	Acinetobacter baumannii	Acinetobacter	Proteobacteria	0	0	0	0	0	0	0	0	0	0	0	0	0	0	0	0	0	1	0	0	0
Acinetobacter_baumannii_Naval_83	Acinetobacter baumannii	Acinetobacter	Proteobacteria	0	0	0	0	0	0	0	0	0	0	0	0	0	0	0	0	0	1	0	0	0
Acinetobacter_baumannii_OIFC0162	Acinetobacter baumannii	Acinetobacter	Proteobacteria	0	0	0	0	0	0	0	0	0	0	0	0	0	0	0	0	0	1	0	0	0
Acinetobacter_baumannii_OIFC032	Acinetobacter baumannii	Acinetobacter	Proteobacteria	0	0	0	0	0	0	0	0	0	0	0	0	0	0	0	0	0	1	0	0	0
Acinetobacter_baumannii_OIFC035	Acinetobacter baumannii	Acinetobacter	Proteobacteria	0	0	0	0	0	0	0	0	0	0	0	0	0	0	0	0	0	1	0	0	0
Acinetobacter_baumannii_OIFC047	Acinetobacter baumannii	Acinetobacter	Proteobacteria	0	0	0	0	0	0	0	0	0	0	0	0	0	0	0	0	0	1	0	0	0
Acinetobacter_baumannii_OIFC065	Acinetobacter baumannii	Acinetobacter	Proteobacteria	0	0	0	0	0	0	0	0	0	0	0	0	0	0	0	0	0	1	0	0	0
Acinetobacter_baumannii_OIFC074	Acinetobacter baumannii	Acinetobacter	Proteobacteria	0	0	0	0	0	0	0	0	0	0	0	0	0	0	0	0	0	1	0	0	0
Acinetobacter_baumannii_OIFC087	Acinetobacter baumannii	Acinetobacter	Proteobacteria	0	0	0	0	0	0	0	0	0	0	0	0	0	0	0	0	0	1	0	0	0
Acinetobacter_baumannii_OIFC098	Acinetobacter baumannii	Acinetobacter	Proteobacteria	0	0	0	0	0	0	0	0	0	0	0	0	0	0	0	0	0	1	0	0	0
Acinetobacter_baumannii_OIFC099	Acinetobacter baumannii	Acinetobacter	Proteobacteria	0	0	0	0	0	0	0	0	0	0	0	0	0	0	0	0	0	1	0	0	0
Acinetobacter_baumannii_OIFC109	Acinetobacter baumannii	Acinetobacter	Proteobacteria	0	0	0	0	0	0	0	0	0	0	0	0	0	0	0	0	0	1	0	0	0
Acinetobacter_baumannii_OIFC110	Acinetobacter baumannii	Acinetobacter	Proteobacteria	0	0	0	0	0	0	0	0	0	0	0	0	0	0	0	0	0	1	0	0	0
Acinetobacter_baumannii_OIFC111	Acinetobacter baumannii	Acinetobacter	Proteobacteria	0	0	0	0	0	0	0	0	0	0	0	0	0	0	0	0	0	1	0	0	0
Acinetobacter_baumannii_OIFC137	Acinetobacter baumannii	Acinetobacter	Proteobacteria	0	0	0	0	0	0	0	0	0	0	0	0	0	0	0	0	0	1	0	0	0
Acinetobacter_baumannii_OIFC143	Acinetobacter baumannii	Acinetobacter	Proteobacteria	0	0	0	0	0	0	0	0	0	0	0	0	0	0	0	0	0	1	0	0	0
Acinetobacter_baumannii_OIFC180	Acinetobacter baumannii	Acinetobacter	Proteobacteria	0	0	0	0	0	0	0	0	0	0	0	0	0	0	0	0	0	1	0	0	0
Acinetobacter_baumannii_OIFC189	Acinetobacter baumannii	Acinetobacter	Proteobacteria	0	0	0	0	0	0	0	0	0	0	0	0	0	0	0	0	0	1	0	0	0
Acinetobacter_baumannii_OIFC338	Acinetobacter baumannii	Acinetobacter	Proteobacteria	0	0	0	0	0	0	0	0	0	0	0	0	0	0	0	0	0	1	0	0	0
Acinetobacter_baumannii_SDF	Acinetobacter baumannii	Acinetobacter	Proteobacteria	0	0	0	0	0	0	0	0	0	0	0	0	0	0	0	0	0	1	0	0	0
Acinetobacter_baumannii_TCDC_AB0715	Acinetobacter baumannii	Acinetobacter	Proteobacteria	0	0	0	0	0	0	0	0	0	0	0	0	0	0	0	0	0	1	0	0	0
Acinetobacter_baumannii_TYTH_1	Acinetobacter baumannii	Acinetobacter	Proteobacteria	0	0	0	0	0	0	0	0	0	0	0	0	0	0	0	0	0	1	0	0	0
Acinetobacter_baumannii_UMB001	Acinetobacter baumannii	Acinetobacter	Proteobacteria	0	0	0	0	0	0	0	0	0	0	0	0	0	0	0	0	0	1	0	0	0
Acinetobacter_baumannii_UMB003	Acinetobacter baumannii	Acinetobacter	Proteobacteria	0	0	0	0	0	0	0	0	0	0	0	0	0	0	0	0	0	1	0	0	0
Acinetobacter_baumannii_W7282	Acinetobacter baumannii	Acinetobacter	Proteobacteria	0	0	0	0	0	0	0	0	0	0	0	0	0	0	0	0	0	1	0	0	0
Acinetobacter_baumannii_WC_348	Acinetobacter baumannii	Acinetobacter	Proteobacteria	0	0	0	0	0	0	0	0	0	0	0	0	0	0	0	0	0	1	0	0	0
Acinetobacter_baumannii_WC_692	Acinetobacter baumannii	Acinetobacter	Proteobacteria	0	0	0	0	0	0	0	0	0	0	0	0	0	0	0	0	0	1	1	0	0
Acinetobacter_baumannii_WC_A_694	Acinetobacter baumannii	Acinetobacter	Proteobacteria	0	0	0	0	0	0	0	0	0	0	0	0	0	0	0	0	0	1	0	0	0
Acinetobacter_baumannii_WC_A_92	Acinetobacter baumannii	Acinetobacter	Proteobacteria	0	0	0	0	0	0	0	0	0	0	0	0	0	0	0	0	0	1	1	0	0
Acinetobacter_baumannii_WM99c	Acinetobacter baumannii	Acinetobacter	Proteobacteria	0	0	0	0	0	0	0	0	0	0	0	0	0	0	0	0	0	1	0	0	0
Acinetobacter_baumannii_ZWS1122	Acinetobacter baumannii	Acinetobacter	Proteobacteria	0	0	0	0	0	0	0	0	0	0	0	0	0	0	0	0	0	1	0	0	0
Acinetobacter_baumannii_ZWS1219	Acinetobacter baumannii	Acinetobacter	Proteobacteria	0	0	0	0	0	0	0	0	0	0	0	0	0	0	0	0	0	1	0	0	0
Acinetobacter_calcoaceticus_ANC_3680	Acinetobacter calcoaceticus	Acinetobacter	Proteobacteria	0	0	0	0	0	0	0	0	0	0	0	0	0	0	0	0	0	1	0	0	0
Acinetobacter_calcoaceticus_ANC_3811	Acinetobacter calcoaceticus	Acinetobacter	Proteobacteria	0	0	0	0	0	0	0	0	0	0	0	0	0	0	0	0	0	1	0	0	0
Acinetobacter_calcoaceticus_DSM_30006_CIP_81_8	Acinetobacter calcoaceticus	Acinetobacter	Proteobacteria	0	0	0	0	0	0	0	0	0	0	0	0	0	0	0	0	0	1	0	0	0
Acinetobacter_calcoaceticus_NIPH_13	Acinetobacter calcoaceticus	Acinetobacter	Proteobacteria	0	0	0	1	0	0	0	0	0	0	0	0	0	0	0	0	0	1	0	0	0
Acinetobacter_calcoaceticus_PHEA_2	Acinetobacter pittii	Acinetobacter	Proteobacteria	0	0	0	0	0	0	0	0	0	0	0	0	0	0	0	0	0	1	0	0	0
Acinetobacter_calcoaceticus_RUH2202	Acinetobacter calcoaceticus	Acinetobacter	Proteobacteria	0	0	0	0	0	0	0	0	0	0	0	0	0	0	0	0	0	1	0	0	0
Acinetobacter_calcoaceticus_TG19585	Acinetobacter calcoaceticus	Acinetobacter	Proteobacteria	0	0	0	1	0	0	0	0	0	0	0	0	0	0	0	0	0	1	0	0	0
Acinetobacter_calcoaceticus_TG19588	Acinetobacter calcoaceticus	Acinetobacter	Proteobacteria	0	0	0	0	0	0	0	0	0	0	0	0	0	0	0	0	0	1	0	0	0
Acinetobacter_calcoaceticus_TG19593	Acinetobacter calcoaceticus	Acinetobacter	Proteobacteria	0	0	0	0	0	0	0	0	0	0	0	0	0	0	0	0	0	1	0	0	0
Acinetobacter_calcoaceticus_subsp_anitratus_XM1570	Acinetobacter calcoaceticus	Acinetobacter	Proteobacteria	0	0	0	0	0	0	0	0	0	0	0	0	0	0	0	0	0	1	1	0	0
Acinetobacter_guillouiae_CIP_63_46	Acinetobacter guillouiae	Acinetobacter	Proteobacteria	0	0	0	0	0	0	0	0	0	0	0	0	0	0	0	0	0	1	0	0	0
Acinetobacter_guillouiae_NIPH_991	Acinetobacter guillouiae	Acinetobacter	Proteobacteria	0	0	0	0	0	0	0	0	0	0	0	0	0	0	0	0	0	1	0	0	0
Acinetobacter_haemolyticus_ATCC_19194	Acinetobacter haemolyticus	Acinetobacter	Proteobacteria	0	0	0	0	0	0	0	0	0	0	0	0	0	0	0	0	0	1	1	0	0
Acinetobacter_haemolyticus_CIP_64_3	Acinetobacter haemolyticus	Acinetobacter	Proteobacteria	0	0	0	0	0	0	0	0	0	0	0	0	0	0	0	0	0	1	1	0	0
Acinetobacter_haemolyticus_NIPH_261	Acinetobacter haemolyticus	Acinetobacter	Proteobacteria	0	0	0	0	0	0	0	0	0	0	0	0	0	0	0	0	0	1	1	0	0
Acinetobacter_haemolyticus_TG19599	Acinetobacter haemolyticus	Acinetobacter	Proteobacteria	0	0	0	0	0	0	0	0	0	0	0	0	0	0	0	0	0	1	1	0	0
Acinetobacter_haemolyticus_TG21157	Acinetobacter haemolyticus	Acinetobacter	Proteobacteria	0	0	0	0	0	0	0	0	0	0	0	0	0	0	0	0	0	1	1	1	0
Acinetobacter_johnsonii_ANC_3681	Acinetobacter johnsonii	Acinetobacter	Proteobacteria	0	0	0	0	0	0	0	0	0	0	0	0	0	0	0	0	0	1	0	0	0
Acinetobacter_johnsonii_CIP_64_6	Acinetobacter johnsonii	Acinetobacter	Proteobacteria	0	0	0	0	0	0	0	0	0	0	0	0	0	0	0	0	0	1	1	0	0
Acinetobacter_johnsonii_SH046	Acinetobacter johnsonii	Acinetobacter	Proteobacteria	0	0	0	0	0	0	0	0	0	0	0	0	0	0	0	0	0	1	0	0	0
Acinetobacter_junii_CIP_107470	Acinetobacter junii	Acinetobacter	Proteobacteria	0	0	0	0	0	0	0	0	0	0	0	0	0	0	0	0	0	1	0	0	0
Acinetobacter_junii_CIP_64_5	Acinetobacter junii	Acinetobacter	Proteobacteria	0	0	0	0	0	0	0	0	0	0	0	0	0	0	0	0	0	1	0	0	0
Acinetobacter_junii_NIPH_182	Acinetobacter junii	Acinetobacter	Proteobacteria	0	0	0	0	0	0	0	0	0	0	0	0	0	0	0	0	0	1	0	0	0
Acinetobacter_junii_SH205	Acinetobacter junii	Acinetobacter	Proteobacteria	0	0	0	0	1	0	0	0	0	0	0	0	0	0	0	0	0	1	0	0	0
Acinetobacter_lwoffii_CIP_70_31	Acinetobacter lwoffii	Acinetobacter	Proteobacteria	0	0	0	0	0	0	0	0	0	0	0	0	0	0	0	0	0	1	1	0	0
Acinetobacter_lwoffii_NCTC_5866	Acinetobacter lwoffii	Acinetobacter	Proteobacteria	0	0	0	0	0	0	0	0	0	0	0	0	0	0	0	0	0	1	0	0	0
Acinetobacter_lwoffii_NIPH_478	Acinetobacter lwoffii	Acinetobacter	Proteobacteria	0	0	0	0	0	0	0	0	0	0	0	0	0	0	0	0	0	1	0	0	0
Acinetobacter_lwoffii_NIPH_715	Acinetobacter lwoffii	Acinetobacter	Proteobacteria	0	0	0	0	1	0	0	0	0	0	0	0	0	0	0	0	0	1	0	0	0
Acinetobacter_lwoffii_SH145	Acinetobacter lwoffii	Acinetobacter	Proteobacteria	0	0	0	0	0	0	0	0	0	0	0	0	0	0	0	0	0	1	0	0	0
Acinetobacter_lwoffii_TG19636	Acinetobacter lwoffii	Acinetobacter	Proteobacteria	0	0	0	0	0	0	0	0	0	0	0	0	0	0	0	0	0	1	0	0	0
Acinetobacter_lwoffii_WJ10621	Acinetobacter lwoffii	Acinetobacter	Proteobacteria	0	0	0	0	0	0	0	0	0	0	0	0	0	0	0	0	0	0	1	0	0
Acinetobacter_nosocomialis_NIPH_2119	Acinetobacter nosocomialis	Acinetobacter	Proteobacteria	0	0	0	0	0	0	0	0	0	0	0	0	0	0	0	0	0	1	0	0	0
Acinetobacter_nosocomialis_WC_487	Acinetobacter nosocomialis	Acinetobacter	Proteobacteria	0	0	0	0	0	0	0	0	0	0	0	0	0	0	0	0	0	1	0	0	0
Acinetobacter_pittii_ANC_3678	Acinetobacter pittii	Acinetobacter	Proteobacteria	0	0	0	0	0	0	0	0	0	0	0	0	0	0	0	0	0	1	0	0	0
Acinetobacter_pittii_ANC_4050	Acinetobacter pittii	Acinetobacter	Proteobacteria	0	0	0	0	0	0	0	0	0	0	0	0	0	0	0	0	0	1	0	0	0
Acinetobacter_pittii_ANC_4052	Acinetobacter pittii	Acinetobacter	Proteobacteria	0	0	0	0	0	0	0	0	0	0	0	0	0	0	0	0	0	1	0	0	0
Acinetobacter_pittii_CIP_70_29	Acinetobacter pittii	Acinetobacter	Proteobacteria	0	0	0	0	0	0	0	0	0	0	0	0	0	0	0	0	0	1	0	0	0
Acinetobacter_pittii_D499	Acinetobacter pittii	Acinetobacter	Proteobacteria	0	0	0	0	0	0	0	0	0	0	0	0	0	0	0	0	0	1	1	0	0
Acinetobacter_pittii_TG6411	Acinetobacter pittii	Acinetobacter	Proteobacteria	0	0	0	0	0	0	0	0	0	0	0	0	0	0	0	0	0	1	0	0	0
Acinetobacter_pittii_WC_136	Acinetobacter pittii	Acinetobacter	Proteobacteria	0	0	0	0	0	0	0	0	0	0	0	0	0	0	0	0	0	1	1	0	0
Acinetobacter_radioresistens_DSM_6976	Acinetobacter radioresistens	Acinetobacter	Proteobacteria	0	0	0	0	0	0	0	0	0	0	0	0	0	0	0	0	0	1	0	0	0
Acinetobacter_radioresistens_NIPH_2130	Acinetobacter radioresistens	Acinetobacter	Proteobacteria	0	0	0	0	0	0	0	0	0	0	0	0	0	0	1	0	0	1	0	0	0
Acinetobacter_radioresistens_SH164	Acinetobacter radioresistens	Acinetobacter	Proteobacteria	0	0	0	0	0	0	0	0	0	0	0	0	0	0	1	0	0	1	0	0	0
Acinetobacter_radioresistens_SK82	Acinetobacter radioresistens	Acinetobacter	Proteobacteria	0	0	0	0	0	0	0	0	0	0	0	0	0	0	1	0	0	1	0	0	0
Acinetobacter_radioresistens_TG02010	Acinetobacter radioresistens	Acinetobacter	Proteobacteria	0	0	0	0	0	0	0	0	0	0	0	0	0	0	0	0	0	1	0	0	0
Acinetobacter_radioresistens_WC_A_157	Acinetobacter radioresistens	Acinetobacter	Proteobacteria	0	0	0	0	0	0	0	0	0	0	0	0	0	0	0	0	0	1	0	0	0
Acinetobacter_sp_ATCC_27244	Acinetobacter sp. ATCC 27244	Acinetobacter	Proteobacteria	0	0	0	0	0	0	0	0	0	0	0	0	0	0	0	0	0	1	1	0	0
Acinetobacter_sp_OIFC021	Acinetobacter sp. OIFC021	Acinetobacter	Proteobacteria	0	0	0	0	0	0	0	0	0	0	0	0	0	0	0	0	0	1	0	0	0
Acinetobacter_sp_RUH2624	Acinetobacter nosocomialis	Acinetobacter	Proteobacteria	0	0	0	0	0	0	0	0	0	0	0	0	0	0	0	0	0	1	0	0	0
Acinetobacter_sp_SH024	Acinetobacter sp. SH024	Acinetobacter	Proteobacteria	0	0	0	0	0	0	0	0	0	0	0	0	0	0	0	0	0	1	1	0	0
Acinetobacter_sp_WC_141	Acinetobacter sp. WC-141	Acinetobacter	Proteobacteria	0	0	0	0	0	0	0	0	0	0	0	0	0	0	0	0	0	1	0	0	0
Acinetobacter_sp_WC_323	Acinetobacter sp. WC-323	Acinetobacter	Proteobacteria	0	0	0	0	0	0	0	0	0	0	0	0	0	0	0	0	0	1	1	0	0
Actinobacillus_pleuropneumoniae_L20	Actinobacillus pleuropneumoniae	Actinobacillus	Proteobacteria	0	0	0	0	1	1	0	0	1	0	0	0	0	0	0	0	0	0	0	0	0
Actinobacillus_pleuropneumoniae_S8	Actinobacillus pleuropneumoniae	Actinobacillus	Proteobacteria	0	0	0	0	1	1	0	0	1	0	0	0	0	0	0	0	0	1	0	0	0
Actinobacillus_pleuropneumoniae_serovar_10_str_D13039	Actinobacillus pleuropneumoniae	Actinobacillus	Proteobacteria	0	0	0	0	1	1	0	0	1	0	0	0	0	0	0	0	0	1	0	0	0
Actinobacillus_pleuropneumoniae_serovar_11_str_56153	Actinobacillus pleuropneumoniae	Actinobacillus	Proteobacteria	0	0	0	0	1	1	0	0	1	0	0	0	0	0	0	0	0	1	0	0	0
Actinobacillus_pleuropneumoniae_serovar_12_str_1096	Actinobacillus pleuropneumoniae	Actinobacillus	Proteobacteria	0	0	0	0	1	1	0	0	1	0	0	0	0	0	0	0	0	1	0	0	0
Actinobacillus_pleuropneumoniae_serovar_13_str_N273	Actinobacillus pleuropneumoniae	Actinobacillus	Proteobacteria	0	0	0	0	1	1	0	0	1	0	0	0	0	0	0	0	0	1	0	0	0
Actinobacillus_pleuropneumoniae_serovar_1_str_4074	Actinobacillus pleuropneumoniae	Actinobacillus	Proteobacteria	0	0	0	0	1	1	0	0	1	0	0	0	0	0	0	0	0	1	0	0	0
Actinobacillus_pleuropneumoniae_serovar_2_str_4226	Actinobacillus pleuropneumoniae	Actinobacillus	Proteobacteria	0	0	0	0	1	1	0	0	1	0	0	0	0	0	0	0	0	1	0	0	0
Actinobacillus_pleuropneumoniae_serovar_2_str_S1536	Actinobacillus pleuropneumoniae	Actinobacillus	Proteobacteria	0	0	0	0	1	1	0	0	1	0	0	0	0	0	0	0	0	1	0	0	0
Actinobacillus_pleuropneumoniae_serovar_3_str_JL03	Actinobacillus pleuropneumoniae	Actinobacillus	Proteobacteria	0	0	0	0	1	1	0	0	1	0	0	0	0	0	0	0	0	1	0	0	0
Actinobacillus_pleuropneumoniae_serovar_4_str_M62	Actinobacillus pleuropneumoniae	Actinobacillus	Proteobacteria	0	0	0	0	1	1	0	0	1	0	0	0	0	0	0	0	0	1	0	0	0
Actinobacillus_pleuropneumoniae_serovar_6_str_Femo	Actinobacillus pleuropneumoniae	Actinobacillus	Proteobacteria	0	0	0	0	1	1	0	0	1	0	0	0	0	0	0	0	0	1	0	0	0
Actinobacillus_pleuropneumoniae_serovar_7_str_AP76	Actinobacillus pleuropneumoniae	Actinobacillus	Proteobacteria	0	0	0	0	1	1	0	0	1	0	0	0	0	0	0	0	0	1	0	0	0
Actinobacillus_pleuropneumoniae_serovar_9_str_CVJ13261	Actinobacillus pleuropneumoniae	Actinobacillus	Proteobacteria	0	0	0	0	1	1	0	0	1	0	0	0	0	0	0	0	0	1	0	0	0
Actinomyces_cardiffensis_F0333	Schaalia cardiffensis	Schaalia	Actinobacteria	0	0	0	0	0	1	0	0	0	0	0	0	0	0	0	0	0	0	0	0	0
Actinomyces_europaeus_ACS_120_V_Col10b	Gleimia europaea	Gleimia	Actinobacteria	0	0	0	0	0	1	0	0	1	0	0	0	0	0	0	0	0	0	0	0	0
Actinomyces_graevenitzii_C83	Actinomyces graevenitzii	Actinomyces	Actinobacteria	0	0	0	0	1	0	0	0	1	0	0	0	0	0	0	0	0	0	0	0	0
Actinomyces_massiliensis_4401292	Actinomyces massiliensis	Actinomyces	Actinobacteria	0	0	0	0	0	0	0	0	1	0	0	0	0	0	0	0	0	0	0	0	0
Actinomyces_massiliensis_F0489	Actinomyces massiliensis	Actinomyces	Actinobacteria	0	0	0	0	0	0	0	0	1	0	0	0	0	0	0	0	0	0	0	0	0
Actinomyces_naeslundii_str_Howell_279	Actinomyces naeslundii	Actinomyces	Actinobacteria	0	0	0	0	0	1	0	0	1	0	0	0	0	0	0	0	0	0	0	0	0
Actinomyces_odontolyticus_ATCC_17982	Schaalia odontolytica	Schaalia	Actinobacteria	0	0	0	0	0	1	0	0	1	0	0	0	0	0	0	0	0	0	0	0	0
Actinomyces_odontolyticus_F0309	Schaalia odontolytica	Schaalia	Actinobacteria	0	0	0	0	0	1	0	0	1	0	0	0	0	0	0	0	0	1	0	0	0
Actinomyces_oris_K20	Actinomyces oris	Actinomyces	Actinobacteria	0	0	0	0	0	1	0	0	1	0	0	0	0	0	0	0	0	0	0	0	0
Actinomyces_sp_HPA0247	Actinomyces sp. HPA0247	Actinomyces	Actinobacteria	0	0	0	0	0	1	0	0	1	0	0	0	0	0	0	0	0	0	0	0	0
Actinomyces_turicensis_ACS_279_V_Col4	Schaalia turicensis	Schaalia	Actinobacteria	0	0	0	0	0	0	0	0	0	0	0	0	0	0	0	0	0	0	0	0	0
Actinomyces_urogenitalis_DSM_15434	Actinomyces urogenitalis	Actinomyces	Actinobacteria	0	0	0	0	0	1	0	0	1	0	0	0	0	0	0	0	0	0	1	0	0
Actinomyces_viscosus_C505	Actinomyces viscosus	Actinomyces	Actinobacteria	0	0	0	0	0	1	0	0	1	0	0	0	0	0	0	0	0	1	0	0	0
Aerococcus_viridans_ATCC_11563	Aerococcus viridans	Aerococcus	Firmicutes	0	0	0	0	0	1	0	0	0	0	0	0	0	0	0	0	0	1	1	0	0
Aerococcus_viridans_LL1	Aerococcus viridans	Aerococcus	Firmicutes	0	0	0	0	1	0	0	0	0	0	0	0	0	0	0	0	0	0	1	0	0
Aeromicrobium_massiliense_JC14	Aeromicrobium massiliense	Aeromicrobium	Actinobacteria	0	0	0	0	0	1	0	1	1	0	0	0	0	0	0	0	0	0	1	0	0
Aeromonas_caviae_Ae398	Aeromonas caviae	Aeromonas	Proteobacteria	0	0	0	0	1	1	0	0	1	0	0	0	0	0	0	0	0	0	1	0	0
Aeromonas_dhakensis_173	Aeromonas hydrophila	Aeromonas	Proteobacteria	0	0	0	0	1	1	0	0	1	0	0	0	0	0	0	0	0	0	1	0	0
Aeromonas_dhakensis_277	Aeromonas hydrophila	Aeromonas	Proteobacteria	0	0	0	0	1	1	0	0	1	0	0	0	0	0	0	0	0	0	1	0	0
Aeromonas_dhakensis_SSU	Aeromonas hydrophila	Aeromonas	Proteobacteria	0	0	0	0	1	1	0	0	1	0	0	0	0	0	0	0	0	0	1	0	0
Aeromonas_hydrophila_116	Aeromonas hydrophila	Aeromonas	Proteobacteria	0	0	0	0	1	1	0	0	1	0	0	0	0	0	0	0	0	0	1	0	0
Aeromonas_hydrophila_14	Aeromonas hydrophila	Aeromonas	Proteobacteria	0	0	0	0	1	1	0	0	1	0	0	0	0	0	0	0	0	0	1	0	0
Aeromonas_hydrophila_187	Aeromonas hydrophila	Aeromonas	Proteobacteria	0	0	0	0	1	1	0	0	1	0	0	0	0	0	0	0	0	0	1	0	0
Aeromonas_hydrophila_259	Aeromonas hydrophila	Aeromonas	Proteobacteria	0	0	0	0	1	1	0	0	1	0	0	0	0	0	0	0	0	0	1	0	0
Aeromonas_hydrophila_ML09_119	Aeromonas hydrophila	Aeromonas	Proteobacteria	0	0	0	0	1	1	0	0	1	0	0	0	0	0	0	0	0	0	1	0	0
Aeromonas_hydrophila_SNUFPC_A8	Aeromonas hydrophila	Aeromonas	Proteobacteria	0	0	0	0	1	1	0	0	1	0	0	0	0	0	0	0	0	0	1	0	0
Aeromonas_hydrophila_subsp_hydrophila_ATCC_7966	Aeromonas hydrophila	Aeromonas	Proteobacteria	0	0	0	0	1	1	0	0	1	0	0	0	0	0	0	0	0	0	1	0	0
Aeromonas_media_WS	Aeromonas media	Aeromonas	Proteobacteria	0	0	0	0	1	1	0	0	1	0	0	0	0	0	0	0	0	0	1	0	0
Aeromonas_veronii_AER39	Aeromonas veronii	Aeromonas	Proteobacteria	0	0	0	0	1	1	0	0	1	0	0	0	0	0	0	0	0	0	1	0	0
Aeromonas_veronii_AER397	Aeromonas veronii	Aeromonas	Proteobacteria	0	0	0	0	1	1	0	0	1	0	0	0	0	0	0	0	0	0	1	0	0
Aeromonas_veronii_AMC34	Aeromonas veronii	Aeromonas	Proteobacteria	0	0	0	0	1	1	0	0	1	0	0	0	0	0	0	0	0	0	1	0	0
Aeromonas_veronii_AMC35	Aeromonas veronii	Aeromonas	Proteobacteria	0	0	0	0	1	1	0	0	1	0	0	0	0	0	0	0	0	0	1	0	0
Aeromonas_veronii_B565	Aeromonas veronii	Aeromonas	Proteobacteria	0	0	0	0	1	1	0	0	1	0	0	0	0	0	0	0	0	0	1	0	0
Afipia_birgiae_34632	Afipia birgiae	Afipia	Proteobacteria	0	0	0	0	1	0	0	0	0	0	0	0	0	0	0	0	0	0	0	1	0
Aggregatibacter_aphrophilus_ATCC_33389	Aggregatibacter aphrophilus	Aggregatibacter	Proteobacteria	0	0	0	0	1	1	0	0	1	0	0	0	0	0	0	0	0	1	0	0	0
Aggregatibacter_aphrophilus_F0387	Aggregatibacter aphrophilus	Aggregatibacter	Proteobacteria	0	0	0	0	1	1	0	0	1	0	0	0	0	0	0	0	0	0	0	0	0
Aggregatibacter_aphrophilus_NJ8700	Aggregatibacter aphrophilus	Aggregatibacter	Proteobacteria	0	0	0	0	1	1	0	0	1	0	0	0	0	0	0	0	0	0	0	0	0
Aggregatibacter_segnis_ATCC_33393	Aggregatibacter segnis	Aggregatibacter	Proteobacteria	0	0	0	0	1	1	0	0	0	0	0	0	0	0	0	0	0	1	0	0	0
Agrobacterium_fabrum_str_C58	Agrobacterium fabrum	Agrobacterium	Proteobacteria	0	0	0	0	1	1	0	0	0	0	0	0	0	0	0	0	1	1	0	0	0
Agrobacterium_tumefaciens_CCNWGS0286	Agrobacterium tumefaciens	Agrobacterium	Proteobacteria	0	0	0	0	1	1	0	0	0	0	0	0	0	0	0	0	0	1	1	0	0
Agrobacterium_tumefaciens_F2	Agrobacterium tumefaciens	Agrobacterium	Proteobacteria	0	0	0	0	1	1	0	0	1	0	0	0	0	0	0	0	0	1	0	0	0
Agrobacterium_tumefaciens_str_Cherry_2E_2_2	Agrobacterium tumefaciens	Agrobacterium	Proteobacteria	0	0	0	0	0	1	0	0	0	0	0	0	0	0	0	0	0	1	0	0	0
Akkermansia_muciniphila_ATCC_BAA_835	Akkermansia muciniphila	Akkermansia	Verrucomicrobia	0	0	0	0	0	0	0	0	1	0	0	0	0	0	0	0	0	1	1	0	0
Alcaligenes_faecalis_subsp_faecalis_NCIB_8687	Alcaligenes faecalis	Alcaligenes	Proteobacteria	0	0	0	0	0	0	0	0	0	0	0	0	0	0	0	0	0	0	0	0	0
Aliivibrio_fischeri_ES114	Aliivibrio fischeri	Aliivibrio	Proteobacteria	0	0	0	0	0	0	0	0	0	0	0	0	0	0	0	0	0	0	0	0	0
Aliivibrio_fischeri_MJ11	Aliivibrio fischeri	Aliivibrio	Proteobacteria	0	0	0	0	0	0	0	0	0	0	0	0	0	0	0	0	0	0	0	0	0
Aliivibrio_salmonicida_LFI1238	Aliivibrio salmonicida	Aliivibrio	Proteobacteria	0	0	0	0	0	0	0	0	0	0	0	0	0	0	0	0	0	0	0	0	0
Allobaculum_stercoricanis_DSM_13633	Allobaculum stercoricanis	Allobaculum	Firmicutes	0	0	0	1	0	1	0	0	1	0	0	0	0	0	0	0	0	0	0	0	0
Alloiococcus_otitis_ATCC_51267	Alloiococcus otitis	Alloiococcus	Firmicutes	0	0	0	0	0	1	0	0	0	0	0	0	0	0	0	0	0	0	0	0	0
Anaerobaculum_hydrogeniformans_OS1_ATCC_BAA_1850	Anaerobaculum hydrogeniformans	Acetomicrobium	Synergistetes	0	0	0	0	1	1	0	0	0	0	0	0	0	0	0	0	0	1	1	0	0
Anaerococcus_hydrogenalis_ACS_025_V_Sch4	Anaerococcus hydrogenalis	Anaerococcus	Firmicutes	0	0	0	0	0	1	0	0	0	0	0	0	0	0	0	0	0	1	0	0	0
Anaerococcus_hydrogenalis_DSM_7454	Anaerococcus hydrogenalis	Anaerococcus	Firmicutes	0	0	0	0	0	1	0	0	0	0	0	0	0	0	0	0	0	1	0	0	0
Anaerococcus_lactolyticus_ATCC_51172	Anaerococcus lactolyticus	Anaerococcus	Firmicutes	0	0	0	0	1	1	0	0	0	0	0	0	0	0	0	0	0	0	0	0	0
Anaerococcus_prevotii_ACS_065_V_Col13	Anaerococcus prevotii	Anaerococcus	Firmicutes	0	0	0	0	0	1	0	0	0	0	0	0	0	0	0	0	0	0	0	0	0
Anaerococcus_prevotii_DSM_20548	Anaerococcus prevotii	Anaerococcus	Firmicutes	0	0	0	0	1	1	0	0	1	0	0	0	0	0	0	0	0	0	0	0	0
Anaerococcus_tetradius_ATCC_35098	Anaerococcus tetradius	Anaerococcus	Firmicutes	0	0	0	0	1	1	0	1	0	0	0	0	0	0	0	0	0	0	0	0	0
Anaerococcus_vaginalis_ATCC_51170	Anaerococcus vaginalis	Anaerococcus	Firmicutes	0	0	0	0	0	1	0	0	0	0	0	0	0	0	0	0	0	1	0	0	0
Anaerofustis_stercorihominis_DSM_17244	Anaerofustis stercorihominis	Anaerofustis	Firmicutes	0	0	0	0	0	0	0	0	0	0	0	0	0	0	0	0	0	1	0	0	0
Anaeroglobus_geminatus_F0357	Anaeroglobus geminatus	Anaeroglobus	Firmicutes	0	0	0	0	0	1	0	0	0	0	0	0	0	0	0	0	0	1	0	0	0
Anaerostipes_caccae_DSM_14662	Anaerostipes caccae	Anaerostipes	Firmicutes	0	0	0	0	0	1	0	0	0	0	0	0	0	0	0	0	0	1	0	0	0
Anaerostipes_hadrus_DSM_3319	Anaerostipes hadrus	Anaerostipes	Firmicutes	1	0	0	1	0	1	0	0	1	0	0	1	0	0	0	0	0	1	0	0	0
Anaerostipes_sp_3_2_56FAA	Anaerostipes sp. 3_2_56FAA	Anaerostipes	Firmicutes	1	0	0	0	0	1	0	0	0	0	0	0	0	0	0	0	0	1	0	0	0
Anaerotruncus_colihominis_DSM_17241	Anaerotruncus colihominis	Anaerotruncus	Firmicutes	0	0	0	0	1	1	0	0	0	0	0	0	0	0	0	0	0	0	0	0	0
Anaerotruncus_sp_G3_2012	Anaerotruncus sp. G3(2012)	Anaerotruncus	Firmicutes	0	0	0	1	0	1	0	1	1	0	0	0	0	0	0	0	0	0	0	0	0
Arcanobacterium_haemolyticum_DSM_20595	Arcanobacterium haemolyticum	Arcanobacterium	Actinobacteria	0	0	0	0	0	1	0	0	0	0	0	0	0	0	0	0	0	1	0	0	0
Arcobacter_butzleri_7h1h	Aliarcobacter butzleri	Aliarcobacter	Proteobacteria	0	0	0	0	0	0	0	0	0	0	0	0	0	0	0	0	0	1	0	0	0
Arcobacter_butzleri_ED_1	Aliarcobacter butzleri	Aliarcobacter	Proteobacteria	0	0	0	0	0	0	0	0	0	0	0	0	0	0	0	0	0	1	0	0	0
Arcobacter_butzleri_JV22	Aliarcobacter butzleri	Aliarcobacter	Proteobacteria	0	0	0	0	0	0	0	0	0	0	0	0	0	0	0	0	0	1	0	0	0
Arcobacter_butzleri_RM4018	Aliarcobacter butzleri	Aliarcobacter	Proteobacteria	0	0	0	0	0	0	0	0	0	0	0	0	0	0	0	0	0	0	0	0	0
Atopobium_minutum_10063974	Atopobium minutum	Atopobium	Actinobacteria	0	0	0	0	0	1	0	0	0	0	0	0	0	0	0	0	0	0	0	0	0
Atopobium_parvulum_DSM_20469	Lancefieldella parvula	Lancefieldella	Actinobacteria	0	0	0	0	0	1	0	0	0	0	0	0	0	0	0	0	0	0	0	0	0
Atopobium_rimae_ATCC_49626	Lancefieldella rimae	Lancefieldella	Actinobacteria	0	0	0	0	0	1	0	0	1	0	0	0	0	0	0	0	0	1	0	0	1
Atopobium_vaginae_DSM_15829	Fannyhessea vaginae	Fannyhessea	Actinobacteria	0	0	0	0	0	0	0	0	0	0	0	0	0	0	0	0	0	1	0	0	0
Atopobium_vaginae_PB189_T1_4	Fannyhessea vaginae	Fannyhessea	Actinobacteria	0	0	0	0	0	0	0	0	1	0	0	0	0	0	0	0	0	0	0	0	0
Bacillus_altitudinis_S_1	Bacillus pumilus	Bacillus	Firmicutes	0	0	0	0	0	1	0	0	1	0	0	0	0	0	0	0	0	1	1	1	0
Bacillus_amyloliquefaciens_DSM7	Bacillus amyloliquefaciens	Bacillus	Firmicutes	0	0	0	0	0	1	0	0	0	0	0	0	0	0	0	0	0	1	1	1	0
Bacillus_amyloliquefaciens_FZB42	Bacillus velezensis	Bacillus	Firmicutes	0	0	0	0	0	1	0	0	0	0	0	0	0	0	0	0	0	1	1	1	0
Bacillus_amyloliquefaciens_LL3	Bacillus amyloliquefaciens	Bacillus	Firmicutes	0	0	0	0	0	1	0	0	0	0	0	0	0	0	0	0	0	1	1	1	0
Bacillus_amyloliquefaciens_TA208	Bacillus amyloliquefaciens	Bacillus	Firmicutes	0	0	0	0	0	1	0	0	0	0	0	0	0	0	0	0	0	1	1	1	0
Bacillus_amyloliquefaciens_XH7	Bacillus amyloliquefaciens	Bacillus	Firmicutes	0	0	0	0	0	1	0	0	0	0	0	0	0	0	0	0	0	1	1	1	0
Bacillus_amyloliquefaciens_Y2	Bacillus amyloliquefaciens	Bacillus	Firmicutes	0	0	0	0	0	1	0	0	0	0	0	0	0	0	0	0	0	1	1	1	0
Bacillus_atrophaeus_1013_1	Bacillus atrophaeus	Bacillus	Firmicutes	0	0	0	0	0	1	0	0	1	0	0	0	0	0	0	0	0	1	1	1	0
Bacillus_atrophaeus_1013_2	Bacillus atrophaeus	Bacillus	Firmicutes	0	0	0	0	0	1	0	0	1	0	0	0	0	0	0	0	0	1	1	1	0
Bacillus_atrophaeus_1942	Bacillus atrophaeus	Bacillus	Firmicutes	0	0	0	0	0	1	0	0	1	0	0	0	0	0	0	0	0	1	1	1	0
Bacillus_atrophaeus_ATCC_49822_1	Bacillus atrophaeus	Bacillus	Firmicutes	0	0	0	0	0	1	0	0	1	0	0	0	0	0	0	0	0	1	1	1	0
Bacillus_atrophaeus_ATCC_49822_2	Bacillus atrophaeus	Bacillus	Firmicutes	0	0	0	0	0	1	0	0	1	0	0	0	0	0	0	0	0	1	1	1	0
Bacillus_atrophaeus_ATCC_9372_1	Bacillus atrophaeus	Bacillus	Firmicutes	0	0	0	0	0	1	0	0	1	0	0	0	0	0	0	0	0	1	1	1	0
Bacillus_atrophaeus_ATCC_9372_2	Bacillus atrophaeus	Bacillus	Firmicutes	0	0	0	0	0	1	0	0	1	0	0	0	0	0	0	0	0	1	1	1	0
Bacillus_atrophaeus_BACI051_E	Bacillus atrophaeus	Bacillus	Firmicutes	0	0	0	0	0	1	0	0	1	0	0	0	0	0	0	0	0	1	1	1	0
Bacillus_atrophaeus_BACI051_N	Bacillus atrophaeus	Bacillus	Firmicutes	0	0	0	0	0	1	0	0	1	0	0	0	0	0	0	0	0	1	1	1	0
Bacillus_atrophaeus_C89	Bacillus atrophaeus	Bacillus	Firmicutes	0	0	0	0	0	1	0	0	1	0	0	0	0	0	0	0	0	1	1	1	0
Bacillus_atrophaeus_Detrick_1	Bacillus atrophaeus	Bacillus	Firmicutes	0	0	0	0	0	1	0	0	1	0	0	0	0	0	0	0	0	1	1	1	0
Bacillus_atrophaeus_Detrick_2	Bacillus atrophaeus	Bacillus	Firmicutes	0	0	0	0	0	1	0	0	1	0	0	0	0	0	0	0	0	1	1	1	0
Bacillus_atrophaeus_Detrick_3	Bacillus atrophaeus	Bacillus	Firmicutes	0	0	0	0	0	1	0	0	1	0	0	0	0	0	0	0	0	1	1	1	0
Bacillus_atrophaeus_UCMB_5137	Bacillus atrophaeus	Bacillus	Firmicutes	0	0	0	0	0	1	0	0	1	0	0	0	0	0	0	0	0	1	1	1	0
Bacillus_atrophaeus_str_Dugway	Bacillus atrophaeus	Bacillus	Firmicutes	0	0	0	0	0	1	0	0	1	0	0	0	0	0	0	0	0	1	1	1	0
Bacillus_cereus_03BB102	Bacillus cereus	Bacillus	Firmicutes	0	0	0	0	1	1	0	0	0	0	0	0	0	0	0	0	0	1	1	1	0
Bacillus_cereus_03BB108	Bacillus cereus	Bacillus	Firmicutes	0	0	0	0	1	1	0	0	0	0	0	0	0	0	0	0	0	1	1	1	0
Bacillus_cereus_172560W	Bacillus cereus	Bacillus	Firmicutes	0	0	0	0	1	1	0	0	0	0	0	0	0	0	0	0	0	1	1	1	0
Bacillus_cereus_95	Bacillus cereus	Bacillus	Firmicutes	0	0	0	0	1	1	0	0	0	0	0	0	0	0	0	0	0	1	1	1	0
Bacillus_cereus_AH1134	Bacillus cereus	Bacillus	Firmicutes	0	0	0	0	1	1	0	0	0	0	0	0	0	0	0	0	0	1	1	1	0
Bacillus_cereus_AH1271	Bacillus cereus	Bacillus	Firmicutes	1	0	0	0	1	1	0	0	0	0	0	0	0	0	0	0	0	1	1	1	0
Bacillus_cereus_AH1272	Bacillus cereus	Bacillus	Firmicutes	0	0	0	0	1	1	0	0	0	0	0	0	0	0	0	0	0	1	1	1	0
Bacillus_cereus_AH1273	Bacillus cereus	Bacillus	Firmicutes	0	0	0	0	1	1	0	0	0	0	0	0	0	0	0	0	0	1	1	1	0
Bacillus_cereus_AH187_F4810_72	Bacillus cereus	Bacillus	Firmicutes	0	0	0	0	1	1	0	0	0	0	0	0	0	0	0	0	0	1	1	1	0
Bacillus_cereus_AH676	Bacillus cereus	Bacillus	Firmicutes	0	0	0	0	1	1	0	0	0	0	0	0	0	0	0	0	0	1	1	1	0
Bacillus_cereus_AH820	Bacillus cereus	Bacillus	Firmicutes	0	0	0	0	1	1	0	0	0	0	0	0	0	0	0	0	0	1	1	1	0
Bacillus_cereus_AND1407	Bacillus cereus	Bacillus	Firmicutes	0	0	0	0	1	1	0	0	0	0	0	0	0	0	0	0	0	1	1	1	0
Bacillus_cereus_ATCC_10876	Bacillus cereus	Bacillus	Firmicutes	0	0	0	0	1	1	0	0	0	0	0	0	0	0	0	0	0	1	1	1	0
Bacillus_cereus_ATCC_10987	Bacillus cereus	Bacillus	Firmicutes	0	0	0	0	1	1	0	0	0	0	0	0	0	0	0	0	0	1	1	1	0
Bacillus_cereus_ATCC_14579	Bacillus cereus	Bacillus	Firmicutes	0	0	0	0	1	1	0	0	0	0	0	0	0	0	0	0	0	0	1	1	0
Bacillus_cereus_ATCC_4342	Bacillus cereus	Bacillus	Firmicutes	0	0	0	0	1	1	0	0	0	0	0	0	0	0	0	0	0	1	1	1	0
Bacillus_cereus_B4264	Bacillus cereus	Bacillus	Firmicutes	0	0	0	0	1	1	0	0	0	0	0	0	0	0	0	0	0	1	1	1	0
Bacillus_cereus_B5_2	Bacillus cereus	Bacillus	Firmicutes	0	0	0	0	1	1	0	0	0	0	0	0	0	0	0	0	0	1	1	1	0
Bacillus_cereus_BAG1O_1	Bacillus cereus	Bacillus	Firmicutes	0	0	0	0	1	1	0	0	0	0	0	0	0	0	0	0	0	1	1	1	0
Bacillus_cereus_BAG1O_3	Bacillus cereus	Bacillus	Firmicutes	0	0	0	0	1	1	0	0	0	0	0	0	0	0	0	0	0	1	1	1	0
Bacillus_cereus_BAG1X1_1	Bacillus cereus	Bacillus	Firmicutes	0	0	0	0	1	1	0	0	0	0	0	0	0	0	0	0	0	1	1	1	0
Bacillus_cereus_BAG1X1_2	Bacillus cereus	Bacillus	Firmicutes	0	0	0	0	1	1	0	0	0	0	0	0	0	0	0	0	0	1	1	1	0
Bacillus_cereus_BAG1X1_3	Bacillus cereus	Bacillus	Firmicutes	0	0	0	0	1	1	0	0	0	0	0	0	0	0	0	0	0	1	1	1	0
Bacillus_cereus_BAG1X2_1	Bacillus cereus	Bacillus	Firmicutes	0	0	0	0	1	1	0	0	0	0	0	0	0	0	0	0	0	1	1	1	0
Bacillus_cereus_BAG1X2_2	Bacillus cereus	Bacillus	Firmicutes	0	0	0	0	1	1	0	0	0	0	0	0	0	0	0	0	0	1	1	1	0
Bacillus_cereus_BAG1X2_3	Bacillus cereus	Bacillus	Firmicutes	0	0	0	0	1	1	0	0	0	0	0	0	0	0	0	0	0	1	1	1	0
Bacillus_cereus_BAG2O_1	Bacillus cereus	Bacillus	Firmicutes	0	0	0	0	1	1	0	0	0	0	0	0	0	0	0	0	0	1	1	1	0
Bacillus_cereus_BAG2O_2	Bacillus cereus	Bacillus	Firmicutes	0	0	0	0	1	1	0	0	0	0	0	0	0	0	0	0	0	1	1	1	0
Bacillus_cereus_BAG2O_3	Bacillus cereus	Bacillus	Firmicutes	0	0	0	0	1	1	0	0	0	0	0	0	0	0	0	0	0	1	1	1	0
Bacillus_cereus_BAG2X1_1	Bacillus cereus	Bacillus	Firmicutes	0	0	0	0	0	1	0	0	0	0	0	0	0	0	0	0	0	1	1	1	0
Bacillus_cereus_BAG2X1_3	Bacillus cereus	Bacillus	Firmicutes	0	0	0	0	0	1	0	0	0	0	0	0	0	0	0	0	0	1	1	1	0
Bacillus_cereus_BAG3O_1	Bacillus cereus	Bacillus	Firmicutes	0	0	0	0	1	1	0	0	0	0	0	0	0	0	0	0	0	1	1	1	0
Bacillus_cereus_BAG3O_2	Bacillus cereus	Bacillus	Firmicutes	0	0	0	0	1	1	0	0	0	0	0	0	0	0	0	0	0	1	1	1	0
Bacillus_cereus_BAG3X2_1	Bacillus cereus	Bacillus	Firmicutes	0	0	0	0	1	1	0	0	0	0	0	0	0	0	0	0	0	1	1	1	0
Bacillus_cereus_BAG3X2_2	Bacillus cereus	Bacillus	Firmicutes	0	0	0	0	1	1	0	0	0	0	0	0	0	0	0	0	0	1	1	1	0
Bacillus_cereus_BAG4O_1	Bacillus cereus	Bacillus	Firmicutes	0	0	0	0	1	1	0	0	0	0	0	0	0	0	0	0	0	1	1	1	0
Bacillus_cereus_BAG4X12_1	Bacillus cereus	Bacillus	Firmicutes	0	0	0	0	1	1	0	0	0	0	0	0	0	0	0	0	0	1	1	1	0
Bacillus_cereus_BAG4X2_1	Bacillus cereus	Bacillus	Firmicutes	0	0	0	0	1	1	0	0	0	0	0	0	0	0	0	0	0	1	1	1	0
Bacillus_cereus_BAG5O_1	Bacillus cereus	Bacillus	Firmicutes	0	0	0	0	1	1	0	0	0	0	0	0	0	0	0	0	0	1	1	1	0
Bacillus_cereus_BAG5X12_1	Bacillus cereus	Bacillus	Firmicutes	0	0	0	0	1	1	0	0	0	0	0	0	0	0	0	0	0	1	1	1	0
Bacillus_cereus_BAG5X1_1	Bacillus cereus	Bacillus	Firmicutes	0	0	0	0	1	1	0	0	0	0	0	0	0	0	0	0	0	1	1	1	0
Bacillus_cereus_BAG6O_1	Bacillus cereus	Bacillus	Firmicutes	0	0	0	0	1	1	0	0	0	0	0	0	0	0	0	0	0	1	1	1	0
Bacillus_cereus_BAG6O_2	Bacillus cereus	Bacillus	Firmicutes	0	0	0	0	1	1	0	0	0	0	0	0	0	0	0	0	0	1	1	1	0
Bacillus_cereus_BAG6X1_2	Bacillus cereus	Bacillus	Firmicutes	0	0	0	0	1	1	0	0	0	0	0	0	0	0	0	0	0	1	1	1	0
Bacillus_cereus_BDRD_Cer4	Bacillus cereus	Bacillus	Firmicutes	0	0	0	0	1	1	0	0	0	0	0	0	0	0	0	0	0	0	1	1	0
Bacillus_cereus_BDRD_ST196	Bacillus cereus	Bacillus	Firmicutes	0	0	0	0	1	1	0	0	0	0	0	0	0	0	0	0	0	1	1	1	0
Bacillus_cereus_BDRD_ST24	Bacillus cereus	Bacillus	Firmicutes	0	0	0	0	1	1	0	0	0	0	0	0	0	0	0	0	0	0	1	1	0
Bacillus_cereus_BDRD_ST26	Bacillus cereus	Bacillus	Firmicutes	0	0	0	0	1	1	0	0	0	0	0	0	0	0	0	0	0	1	1	1	0
Bacillus_cereus_BGSC_6E1	Bacillus cereus	Bacillus	Firmicutes	0	0	0	0	1	1	0	0	0	0	0	0	0	0	0	0	0	1	1	1	0
Bacillus_cereus_BMG1_7	Bacillus cereus	Bacillus	Firmicutes	0	0	0	0	1	1	0	0	0	0	0	0	0	0	0	0	0	1	1	1	0
Bacillus_cereus_E33L	Bacillus cereus	Bacillus	Firmicutes	1	0	0	0	1	1	0	0	0	0	0	0	0	0	0	0	0	1	1	1	0
Bacillus_cereus_F	Bacillus cereus	Bacillus	Firmicutes	0	0	0	0	1	1	0	0	0	0	0	0	0	0	0	0	0	1	1	1	0
Bacillus_cereus_F65185	Bacillus cereus	Bacillus	Firmicutes	0	0	0	0	1	1	0	0	0	0	0	0	0	0	0	0	0	1	1	1	0
Bacillus_cereus_F837	Bacillus cereus	Bacillus	Firmicutes	0	0	0	0	1	1	0	0	0	0	0	0	0	0	0	0	0	1	1	1	0
Bacillus_cereus_FRI_35	Bacillus cereus	Bacillus	Firmicutes	0	0	0	0	1	1	0	0	0	0	0	0	0	0	0	0	0	1	1	1	0
Bacillus_cereus_G9241	Bacillus cereus	Bacillus	Firmicutes	0	0	0	0	1	1	0	0	0	0	0	0	0	0	0	0	0	1	1	1	0
Bacillus_cereus_G9842	Bacillus cereus	Bacillus	Firmicutes	0	0	0	0	1	1	0	0	0	0	0	0	0	0	0	0	0	1	1	1	0
Bacillus_cereus_H3081_97	Bacillus cereus	Bacillus	Firmicutes	0	0	0	0	1	1	0	0	0	0	0	0	0	0	0	0	0	1	1	1	0
Bacillus_cereus_HD73	Bacillus cereus	Bacillus	Firmicutes	0	0	0	0	1	1	0	0	0	0	0	0	0	0	0	0	0	1	1	1	0
Bacillus_cereus_HuA2_1	Bacillus cereus	Bacillus	Firmicutes	0	0	0	0	1	1	0	0	0	0	0	0	0	0	0	0	0	1	1	1	0
Bacillus_cereus_HuA2_3	Bacillus cereus	Bacillus	Firmicutes	0	0	0	0	1	1	0	0	0	0	0	0	0	0	0	0	0	1	1	1	0
Bacillus_cereus_HuA2_4	Bacillus cereus	Bacillus	Firmicutes	0	0	0	0	1	1	0	0	0	0	0	0	0	0	0	0	0	1	1	1	0
Bacillus_cereus_HuA2_9	Bacillus cereus	Bacillus	Firmicutes	0	0	0	0	1	1	0	0	0	0	0	0	0	0	0	0	0	1	1	1	0
Bacillus_cereus_HuA3_9	Bacillus cereus	Bacillus	Firmicutes	0	0	0	0	1	1	0	0	0	0	0	0	0	0	0	0	0	1	1	1	0
Bacillus_cereus_HuA4_10	Bacillus cereus	Bacillus	Firmicutes	0	0	0	0	1	1	0	0	0	0	0	0	0	0	0	0	0	1	1	1	0
Bacillus_cereus_HuB13_1	Bacillus cereus	Bacillus	Firmicutes	0	0	0	0	1	1	0	0	0	0	0	0	0	0	0	0	0	1	1	1	0
Bacillus_cereus_HuB1_1	Bacillus cereus	Bacillus	Firmicutes	0	0	0	0	1	1	0	0	0	0	0	0	0	0	0	0	0	1	1	1	0
Bacillus_cereus_HuB2_9	Bacillus cereus	Bacillus	Firmicutes	0	0	0	0	1	1	0	0	0	0	0	0	0	0	0	0	0	1	1	1	0
Bacillus_cereus_HuB4_4	Bacillus cereus	Bacillus	Firmicutes	0	0	0	0	1	1	0	0	0	0	0	0	0	0	0	0	0	1	1	1	0
Bacillus_cereus_HuB5_5	Bacillus cereus	Bacillus	Firmicutes	0	0	0	0	1	1	0	0	0	0	0	0	0	0	0	0	0	1	1	1	0
Bacillus_cereus_IS075	Bacillus cereus	Bacillus	Firmicutes	0	0	0	0	1	1	0	0	0	0	0	0	0	0	0	0	0	1	1	1	0
Bacillus_cereus_IS195	Bacillus cereus	Bacillus	Firmicutes	0	0	0	0	1	1	0	0	0	0	0	0	0	0	0	0	0	1	1	1	0
Bacillus_cereus_IS845_00	Bacillus cereus	Bacillus	Firmicutes	0	0	0	0	1	1	0	0	0	0	0	0	0	0	0	0	0	1	1	1	0
Bacillus_cereus_ISP2954	Bacillus cereus	Bacillus	Firmicutes	0	0	0	0	1	1	0	0	0	0	0	0	0	0	0	0	0	1	1	1	0
Bacillus_cereus_ISP3191	Bacillus cereus	Bacillus	Firmicutes	0	0	0	0	1	1	0	0	0	0	0	0	0	0	0	0	0	1	1	1	0
Bacillus_cereus_K_5975c	Bacillus cereus	Bacillus	Firmicutes	0	0	0	0	1	1	0	0	0	0	0	0	0	0	0	0	0	1	1	1	0
Bacillus_cereus_LCT_BC244	Bacillus cereus	Bacillus	Firmicutes	0	0	0	0	1	1	0	0	0	0	0	0	0	0	0	0	0	1	1	1	0
Bacillus_cereus_MC118	Bacillus cereus	Bacillus	Firmicutes	0	0	0	0	1	1	0	0	0	0	0	0	0	0	0	0	0	1	1	1	0
Bacillus_cereus_MC67	Bacillus cereus	Bacillus	Firmicutes	0	0	0	0	1	1	0	0	0	0	0	0	0	0	0	0	0	1	1	1	0
Bacillus_cereus_MSX_A1	Bacillus cereus	Bacillus	Firmicutes	0	0	0	0	1	1	0	0	0	0	0	0	0	0	0	0	0	1	1	1	0
Bacillus_cereus_MSX_A12	Bacillus cereus	Bacillus	Firmicutes	0	0	0	0	1	1	0	0	0	0	0	0	0	0	0	0	0	1	1	1	0
Bacillus_cereus_MSX_D12	Bacillus cereus	Bacillus	Firmicutes	0	0	0	0	1	1	0	0	0	0	0	0	0	0	0	0	0	1	1	1	0
Bacillus_cereus_NC7401	Bacillus cereus	Bacillus	Firmicutes	0	0	0	0	1	1	0	0	0	0	0	0	0	0	0	0	0	1	1	1	0
Bacillus_cereus_NVH0597_99	Bacillus cereus	Bacillus	Firmicutes	0	0	0	0	1	1	0	0	0	0	0	0	0	0	0	0	0	1	1	1	0
Bacillus_cereus_Q1	Bacillus cereus	Bacillus	Firmicutes	0	0	0	0	1	1	0	0	0	0	0	0	0	0	0	0	0	1	1	1	0
Bacillus_cereus_R309803	Bacillus cereus	Bacillus	Firmicutes	1	0	0	0	1	1	0	0	0	0	0	0	0	0	0	0	0	1	1	1	0
Bacillus_cereus_Rock1_15	Bacillus cereus	Bacillus	Firmicutes	0	0	0	0	1	1	0	0	0	0	0	0	0	0	0	0	0	1	1	1	0
Bacillus_cereus_Rock1_3	Bacillus cereus	Bacillus	Firmicutes	0	0	0	0	1	1	0	0	0	0	0	0	0	0	0	0	0	1	1	1	0
Bacillus_cereus_Rock3_29	Bacillus cereus	Bacillus	Firmicutes	0	0	0	0	1	1	0	0	0	0	0	0	0	0	0	0	0	1	1	1	0
Bacillus_cereus_Rock3_42	Bacillus cereus	Bacillus	Firmicutes	0	0	0	0	1	1	0	0	0	0	0	0	0	0	0	0	0	1	1	1	0
Bacillus_cereus_Rock3_44	Bacillus cereus	Bacillus	Firmicutes	0	0	0	1	0	1	0	0	1	0	0	0	0	0	0	0	0	1	1	1	0
Bacillus_cereus_Rock4_18	Bacillus cereus	Bacillus	Firmicutes	0	0	0	0	1	1	0	0	0	0	0	0	0	0	0	0	0	1	1	1	0
Bacillus_cereus_Rock4_2	Bacillus cereus	Bacillus	Firmicutes	0	0	0	0	1	1	0	0	0	0	0	0	0	0	0	0	0	1	1	1	0
Bacillus_cereus_SJ1	Bacillus cereus	Bacillus	Firmicutes	0	0	0	0	1	1	0	0	0	0	0	0	0	0	0	0	0	1	1	1	0
Bacillus_cereus_TIAC219	Bacillus cereus	Bacillus	Firmicutes	0	0	0	0	1	1	0	0	0	0	0	0	0	0	0	0	0	1	1	1	0
Bacillus_cereus_VD014	Bacillus cereus	Bacillus	Firmicutes	0	0	0	0	1	1	0	0	0	0	0	0	0	0	0	0	0	1	1	1	0
Bacillus_cereus_VD021	Bacillus cereus	Bacillus	Firmicutes	0	0	0	0	1	1	0	0	0	0	0	0	0	0	0	0	0	1	1	1	0
Bacillus_cereus_VD022	Bacillus cereus	Bacillus	Firmicutes	0	0	0	0	1	1	0	0	0	0	0	0	0	0	0	0	0	1	1	1	0
Bacillus_cereus_VD045	Bacillus cereus	Bacillus	Firmicutes	0	0	0	0	1	1	0	0	0	0	0	0	0	0	0	0	0	1	1	1	0
Bacillus_cereus_VD048	Bacillus cereus	Bacillus	Firmicutes	0	0	0	0	1	1	0	0	0	0	0	0	0	0	0	0	0	1	1	1	0
Bacillus_cereus_VD102	Bacillus cereus	Bacillus	Firmicutes	0	0	0	0	1	1	0	0	0	0	0	0	0	0	0	0	0	1	1	1	0
Bacillus_cereus_VD107	Bacillus cereus	Bacillus	Firmicutes	0	0	0	0	1	1	0	0	0	0	0	0	0	0	0	0	0	1	1	1	0
Bacillus_cereus_VD115	Bacillus cereus	Bacillus	Firmicutes	0	0	0	0	1	1	0	0	0	0	0	0	0	0	0	0	0	1	1	1	0
Bacillus_cereus_VD118	Bacillus cereus	Bacillus	Firmicutes	0	0	0	0	1	1	0	0	0	0	0	0	0	0	0	0	0	1	1	1	0
Bacillus_cereus_VD131	Bacillus cereus	Bacillus	Firmicutes	0	0	0	0	1	1	0	0	0	0	0	0	0	0	0	0	0	1	1	1	0
Bacillus_cereus_VD133	Bacillus cereus	Bacillus	Firmicutes	0	0	0	0	1	1	0	0	0	0	0	0	0	0	0	0	0	1	1	1	0
Bacillus_cereus_VD136	Bacillus cereus	Bacillus	Firmicutes	0	0	0	0	0	1	0	0	1	0	0	0	0	0	0	0	0	1	1	1	0
Bacillus_cereus_VD140	Bacillus cereus	Bacillus	Firmicutes	0	0	0	0	1	1	0	0	0	0	0	0	0	0	0	0	0	1	1	1	0
Bacillus_cereus_VD142	Bacillus cereus	Bacillus	Firmicutes	0	0	0	0	1	1	0	0	0	0	0	0	0	0	0	0	0	1	1	1	0
Bacillus_cereus_VD146	Bacillus cereus	Bacillus	Firmicutes	0	0	0	0	1	1	0	0	0	0	0	0	0	0	0	0	0	1	1	1	0
Bacillus_cereus_VD148	Bacillus cereus	Bacillus	Firmicutes	0	0	0	0	1	1	0	0	0	0	0	0	0	0	0	0	0	1	1	1	0
Bacillus_cereus_VD154	Bacillus cereus	Bacillus	Firmicutes	0	0	0	0	1	1	0	0	0	0	0	0	0	0	0	0	0	1	1	1	0
Bacillus_cereus_VD156	Bacillus cereus	Bacillus	Firmicutes	0	0	0	0	1	1	0	0	0	0	0	0	0	0	0	0	0	1	1	1	0
Bacillus_cereus_VD166	Bacillus cereus	Bacillus	Firmicutes	0	0	0	0	1	1	0	0	0	0	0	0	0	0	0	0	0	0	1	1	0
Bacillus_cereus_VD169	Bacillus cereus	Bacillus	Firmicutes	0	0	0	0	1	1	0	0	0	0	0	0	0	0	0	0	0	0	1	1	0
Bacillus_cereus_VD184	Bacillus cereus	Bacillus	Firmicutes	0	0	0	0	1	1	0	0	0	0	0	0	0	0	0	0	0	1	1	1	0
Bacillus_cereus_VD196	Bacillus cereus	Bacillus	Firmicutes	0	0	0	0	1	1	0	0	0	0	0	0	0	0	0	0	0	1	1	1	0
Bacillus_cereus_VD200	Bacillus cereus	Bacillus	Firmicutes	0	0	0	0	1	1	0	0	0	0	0	0	0	0	0	0	0	1	1	1	0
Bacillus_cereus_VD214	Bacillus cereus	Bacillus	Firmicutes	0	0	0	0	1	1	0	0	0	0	0	0	0	0	0	0	0	1	1	1	0
Bacillus_cereus_VDM006	Bacillus cereus	Bacillus	Firmicutes	0	0	0	0	0	1	0	0	1	0	0	0	0	0	0	0	0	1	1	1	0
Bacillus_cereus_VDM021	Bacillus cereus	Bacillus	Firmicutes	0	0	0	0	0	1	0	0	1	0	0	0	0	0	0	0	0	1	1	1	0
Bacillus_cereus_VDM034	Bacillus cereus	Bacillus	Firmicutes	0	0	0	0	1	1	0	0	0	0	0	0	0	0	0	0	0	1	1	1	0
Bacillus_cereus_VDM053	Bacillus cereus	Bacillus	Firmicutes	0	0	0	0	1	1	0	0	0	0	0	0	0	0	0	0	0	1	1	1	0
Bacillus_cereus_VDM062	Bacillus cereus	Bacillus	Firmicutes	0	0	0	0	1	1	0	0	0	0	0	0	0	0	0	0	0	1	1	1	0
Bacillus_cereus_W	Bacillus cereus	Bacillus	Firmicutes	0	0	0	0	1	1	0	0	0	0	0	0	0	0	0	0	0	1	1	1	0
Bacillus_cereus_biovar_anthracis_str_CI	Bacillus cereus	Bacillus	Firmicutes	0	0	0	0	1	1	0	0	0	0	0	0	0	0	0	0	0	0	1	1	0
Bacillus_cereus_m1293	Bacillus cereus	Bacillus	Firmicutes	0	0	0	0	1	1	0	0	0	0	0	0	0	0	0	0	0	1	1	1	0
Bacillus_cereus_m1550	Bacillus cereus	Bacillus	Firmicutes	0	0	0	0	1	1	0	0	0	0	0	0	0	0	0	0	0	1	1	1	0
Bacillus_cereus_str_Schrouff	Bacillus cereus	Bacillus	Firmicutes	0	0	0	0	1	1	0	0	0	0	0	0	0	0	0	0	0	1	1	1	0
Bacillus_cereus_subsp_cytotoxis_NVH_391_98	Bacillus cytotoxicus	Bacillus	Firmicutes	0	0	0	0	0	1	0	0	0	0	0	0	0	0	0	0	0	1	1	1	0
Bacillus_clausii_KSM_K16	Alkalihalobacillus clausii	Alkalihalobacillus	Firmicutes	0	0	0	0	1	1	0	0	1	0	0	0	0	0	0	0	0	0	1	0	0
Bacillus_endophyticus_2102	Priestia endophytica	Priestia	Firmicutes	1	0	0	0	1	1	0	0	0	0	0	0	0	0	0	0	0	1	1	0	0
Bacillus_fordii_DSM_16014	Siminovitchia fordii	Siminovitchia	Firmicutes	1	0	0	0	1	1	0	0	0	0	0	0	0	0	0	0	0	0	1	0	0
Bacillus_halodurans_C_125	Alkalihalobacillus halodurans	Alkalihalobacillus	Firmicutes	0	0	0	0	0	1	0	0	1	0	0	0	0	0	0	0	0	0	1	0	0
Bacillus_halotolerans_RRC_101	Bacillus mojavensis	Bacillus	Firmicutes	0	0	0	0	0	1	0	0	1	0	0	0	0	0	0	0	0	1	1	1	0
Bacillus_licheniformis_ATCC_14580	Bacillus licheniformis	Bacillus	Firmicutes	0	0	0	0	0	1	0	0	1	0	0	0	0	0	0	0	1	0	1	1	0
Bacillus_megaterium_DSM319	Priestia megaterium	Priestia	Firmicutes	0	0	0	0	1	1	0	0	1	0	0	0	0	0	0	0	1	0	1	0	0
Bacillus_megaterium_NCT_2	Priestia megaterium	Priestia	Firmicutes	0	0	0	0	1	1	0	0	1	0	0	0	0	0	0	0	0	1	1	0	0
Bacillus_megaterium_QM_B1551	Priestia megaterium	Priestia	Firmicutes	1	0	0	0	1	1	0	0	1	0	0	0	0	0	0	0	0	1	1	0	0
Bacillus_megaterium_WSH_002	Priestia megaterium	Priestia	Firmicutes	0	0	0	0	1	1	0	0	1	0	0	0	0	0	0	0	0	1	1	0	0
Bacillus_mojavensis_RO_H_1	Bacillus mojavensis	Bacillus	Firmicutes	0	0	0	0	0	1	0	0	1	0	0	0	0	0	0	0	0	1	1	1	0
Bacillus_mycoides_AH603	Bacillus cereus	Bacillus	Firmicutes	0	0	0	0	1	1	0	0	0	0	0	0	0	0	0	0	0	1	1	1	0
Bacillus_mycoides_AH621	Bacillus cereus	Bacillus	Firmicutes	0	0	0	0	1	1	0	0	0	0	0	0	0	0	0	0	0	1	1	1	0
Bacillus_mycoides_BtB2_4	Bacillus cereus	Bacillus	Firmicutes	0	0	0	0	1	1	0	0	0	0	0	0	0	0	0	0	0	1	1	1	0
Bacillus_mycoides_CER057	Bacillus cereus	Bacillus	Firmicutes	0	0	0	0	1	1	0	0	0	0	0	0	0	0	0	0	0	1	1	1	0
Bacillus_mycoides_CER074	Bacillus cereus	Bacillus	Firmicutes	0	0	0	0	1	1	0	0	0	0	0	0	0	0	0	0	0	1	1	1	0
Bacillus_mycoides_DSM_2048	Bacillus mycoides	Bacillus	Firmicutes	0	0	0	0	1	1	0	0	0	0	0	0	0	0	0	0	0	1	1	1	0
Bacillus_mycoides_VD078	Bacillus cereus	Bacillus	Firmicutes	0	0	0	0	1	1	0	0	0	0	0	0	0	0	0	0	0	1	1	1	0
Bacillus_mycoides_VDM019	Bacillus cereus	Bacillus	Firmicutes	0	0	0	0	1	1	0	0	0	0	0	0	0	0	0	0	0	1	1	1	0
Bacillus_mycoides_VDM022	Bacillus cereus	Bacillus	Firmicutes	0	0	0	0	1	1	0	0	0	0	0	0	0	0	0	0	0	1	1	1	0
Bacillus_nealsonii_AAU1	Niallia nealsonii	Niallia	Firmicutes	0	0	0	0	0	1	0	0	1	0	0	0	0	0	0	0	0	1	1	0	0
Bacillus_pseudofirmus_OF4	Alkalihalophilus pseudofirmus	Alkalihalophilus	Firmicutes	1	0	0	0	0	1	0	0	0	0	0	0	0	0	0	0	0	1	1	0	0
Bacillus_pseudomycoides_Rock1_4	Bacillus mycoides	Bacillus	Firmicutes	0	0	0	0	0	1	0	0	1	0	0	0	0	0	0	0	0	1	1	0	0
Bacillus_pseudomycoides_Rock3_17	Bacillus mycoides	Bacillus	Firmicutes	0	0	0	0	0	1	0	0	1	0	0	0	0	0	0	0	0	1	1	0	0
Bacillus_pumilus_ATCC_7061	Bacillus pumilus	Bacillus	Firmicutes	0	0	0	0	0	1	0	0	1	0	0	0	0	0	0	0	0	1	1	1	0
Bacillus_pumilus_SAFR_032	Bacillus pumilus	Bacillus	Firmicutes	0	0	0	0	0	1	0	0	1	0	0	0	0	0	0	0	0	1	1	1	0
Bacillus_smithii_7_3_47FAA	Bacillus smithii	Bacillus	Firmicutes	0	0	0	0	0	1	0	0	0	0	0	0	0	0	0	0	0	0	1	0	0
Bacillus_sonorensis_L12	Bacillus sonorensis	Bacillus	Firmicutes	0	0	0	0	0	1	0	0	1	0	0	0	0	0	0	0	0	1	1	1	0
Bacillus_sp_7_6_55CFAA_CT2	Bacillus sp. 7_6_55CFAA_CT2	Bacillus	Firmicutes	0	0	0	0	1	1	0	0	0	0	0	0	0	0	0	0	0	1	1	1	0
Bacillus_subtilis_BSn5	Bacillus subtilis	Bacillus	Firmicutes	0	0	0	0	0	1	0	0	1	0	0	0	0	0	0	0	0	1	1	1	0
Bacillus_subtilis_QB928	Bacillus subtilis	Bacillus	Firmicutes	0	0	0	0	0	1	0	0	1	0	0	0	0	0	0	0	1	0	1	1	0
Bacillus_subtilis_str_168	Bacillus subtilis	Bacillus	Firmicutes	0	0	0	0	0	1	0	0	1	0	0	0	0	0	0	0	1	0	1	1	0
Bacillus_subtilis_subsp_natto_BEST195	Bacillus subtilis	Bacillus	Firmicutes	0	0	0	0	0	1	0	0	1	0	0	0	0	0	0	0	0	1	1	1	0
Bacillus_subtilis_subsp_spizizenii_ATCC_6633	Bacillus spizizenii	Bacillus	Firmicutes	0	0	0	0	0	1	0	0	1	0	0	0	0	0	0	0	0	1	1	1	0
Bacillus_subtilis_subsp_spizizenii_DV1_B_1	Bacillus spizizenii	Bacillus	Firmicutes	0	0	0	0	0	1	0	0	1	0	0	0	0	0	0	0	0	1	1	1	0
Bacillus_subtilis_subsp_spizizenii_TU_B_10	Bacillus spizizenii	Bacillus	Firmicutes	0	0	0	0	0	1	0	0	1	0	0	0	0	0	0	0	0	1	1	1	0
Bacillus_subtilis_subsp_spizizenii_str_W23	Bacillus spizizenii	Bacillus	Firmicutes	0	0	0	0	0	1	0	0	1	0	0	0	0	0	0	0	0	1	1	1	0
Bacillus_subtilis_subsp_subtilis_6051_HGW	Bacillus subtilis	Bacillus	Firmicutes	0	0	0	0	0	1	0	0	1	0	0	0	0	0	0	0	1	0	1	1	0
Bacillus_subtilis_subsp_subtilis_str_BAB_1	Bacillus subtilis	Bacillus	Firmicutes	0	0	0	0	0	1	0	0	1	0	0	0	0	0	0	0	0	1	1	1	0
Bacillus_subtilis_subsp_subtilis_str_BSP1	Bacillus subtilis	Bacillus	Firmicutes	0	0	0	0	0	1	0	0	1	0	0	0	0	0	0	0	0	1	1	1	0
Bacillus_subtilis_subsp_subtilis_str_JH642	Bacillus subtilis	Bacillus	Firmicutes	0	0	0	0	0	1	0	0	1	0	0	0	0	0	0	0	1	0	1	1	0
Bacillus_subtilis_subsp_subtilis_str_NCIB_3610	Bacillus subtilis	Bacillus	Firmicutes	0	0	0	0	0	1	0	0	1	0	0	0	0	0	0	0	1	0	1	1	0
Bacillus_subtilis_subsp_subtilis_str_SMY	Bacillus subtilis	Bacillus	Firmicutes	0	0	0	0	0	1	0	0	1	0	0	0	0	0	0	0	1	0	1	1	0
Bacillus_thuringiensis_BMB171	Bacillus thuringiensis	Bacillus	Firmicutes	0	0	0	0	1	1	0	0	0	0	0	0	0	0	0	0	0	1	1	1	0
Bacillus_thuringiensis_Bt407	Bacillus thuringiensis	Bacillus	Firmicutes	0	0	0	0	1	1	0	0	0	0	0	0	0	0	0	0	0	1	1	1	0
Bacillus_thuringiensis_HD_771	Bacillus thuringiensis	Bacillus	Firmicutes	0	0	0	0	1	1	0	0	0	0	0	0	0	0	0	0	0	1	1	1	0
Bacillus_thuringiensis_HD_789	Bacillus thuringiensis	Bacillus	Firmicutes	0	0	0	0	1	1	0	0	0	0	0	0	0	0	0	0	0	1	1	1	0
Bacillus_thuringiensis_IBL_200	Bacillus thuringiensis	Bacillus	Firmicutes	0	0	0	0	1	1	0	0	0	0	0	0	0	0	0	0	0	1	1	1	0
Bacillus_thuringiensis_IBL_4222	Bacillus thuringiensis	Bacillus	Firmicutes	0	0	0	0	1	1	0	0	0	0	0	0	0	0	0	0	0	1	1	1	0
Bacillus_thuringiensis_MC28	Bacillus thuringiensis	Bacillus	Firmicutes	0	0	0	0	1	1	0	0	0	0	0	0	0	0	0	0	0	1	1	1	0
Bacillus_thuringiensis_serovar_andalousiensis_BGSC_4AW1	Bacillus thuringiensis	Bacillus	Firmicutes	0	0	0	0	1	1	0	0	0	0	0	0	0	0	0	0	0	1	1	1	0
Bacillus_thuringiensis_serovar_berliner_ATCC_10792	Bacillus thuringiensis	Bacillus	Firmicutes	0	0	0	0	1	1	0	0	0	0	0	0	0	0	0	0	0	1	1	1	0
Bacillus_thuringiensis_serovar_chinensis_CT_43	Bacillus thuringiensis	Bacillus	Firmicutes	0	0	0	0	1	1	0	0	0	0	0	0	0	0	0	0	0	1	1	1	0
Bacillus_thuringiensis_serovar_finitimus_YBT_020	Bacillus thuringiensis	Bacillus	Firmicutes	0	0	0	0	1	1	0	0	0	0	0	0	0	0	0	0	0	1	1	1	0
Bacillus_thuringiensis_serovar_huazhongensis_BGSC_4BD1	Bacillus thuringiensis	Bacillus	Firmicutes	0	0	0	0	1	1	0	0	0	0	0	0	0	0	0	0	0	1	1	1	0
Bacillus_thuringiensis_serovar_konkukian_str_97_27	Bacillus thuringiensis	Bacillus	Firmicutes	0	0	0	0	1	1	0	0	0	0	0	0	0	0	0	0	0	1	1	1	0
Bacillus_thuringiensis_serovar_kurstaki_str_HD73	Bacillus thuringiensis	Bacillus	Firmicutes	0	0	0	0	1	1	0	0	0	0	0	0	0	0	0	0	0	1	1	1	0
Bacillus_thuringiensis_serovar_kurstaki_str_T03a001	Bacillus thuringiensis	Bacillus	Firmicutes	0	0	0	0	1	1	0	0	0	0	0	0	0	0	0	0	0	1	1	1	0
Bacillus_thuringiensis_serovar_monterrey_BGSC_4AJ1	Bacillus thuringiensis	Bacillus	Firmicutes	0	0	1	0	1	1	0	0	1	0	0	0	0	0	0	0	0	1	1	1	0
Bacillus_thuringiensis_serovar_pakistani_str_T13001	Bacillus thuringiensis	Bacillus	Firmicutes	0	0	0	0	1	1	0	0	0	0	0	0	0	0	0	0	0	1	1	1	0
Bacillus_thuringiensis_serovar_pondicheriensis_BGSC_4BA1	Bacillus thuringiensis	Bacillus	Firmicutes	0	0	0	0	1	1	0	0	0	0	0	0	0	0	0	0	0	1	1	1	0
Bacillus_thuringiensis_serovar_pulsiensis_BGSC_4CC1	Bacillus thuringiensis	Bacillus	Firmicutes	0	0	0	0	1	1	0	0	1	0	0	0	0	0	0	0	0	1	1	1	0
Bacillus_thuringiensis_serovar_thuringiensis_str_IS5056	Bacillus thuringiensis	Bacillus	Firmicutes	0	0	0	0	1	1	0	0	0	0	0	0	0	0	0	0	0	1	1	1	0
Bacillus_thuringiensis_serovar_thuringiensis_str_T01001	Bacillus thuringiensis	Bacillus	Firmicutes	0	0	0	0	1	1	0	0	0	0	0	0	0	0	0	0	0	1	1	1	0
Bacillus_thuringiensis_serovar_tochigiensis_BGSC_4Y1	Bacillus thuringiensis	Bacillus	Firmicutes	0	0	0	0	1	1	0	0	0	0	0	0	0	0	0	0	0	1	1	1	0
Bacillus_thuringiensis_str_Al_Hakam	Bacillus thuringiensis	Bacillus	Firmicutes	0	0	0	0	1	1	0	0	0	0	0	0	0	0	0	0	0	1	1	1	0
Bacillus_toyonensis_BAG1O_2	Bacillus cereus	Bacillus	Firmicutes	0	0	0	0	1	1	0	0	0	0	0	0	0	0	0	0	0	1	1	1	0
Bacillus_toyonensis_HuB4_10	Bacillus cereus	Bacillus	Firmicutes	0	0	0	0	1	1	0	0	0	0	0	0	0	0	0	0	0	1	1	1	0
Bacillus_vallismortis_DV1_F_3	Bacillus vallismortis	Bacillus	Firmicutes	0	0	0	0	0	1	0	0	1	0	0	0	0	0	0	0	0	1	1	1	0
Bacillus_wiedmannii_BAG2X1_2	Bacillus cereus	Bacillus	Firmicutes	0	0	0	0	1	1	0	0	0	0	0	0	0	0	0	0	0	1	1	1	0
Bacillus_wiedmannii_BAG5X2_1	Bacillus cereus	Bacillus	Firmicutes	0	0	0	0	1	1	0	0	0	0	0	0	0	0	0	0	0	1	1	1	0
Bacillus_wiedmannii_BAG6X1_1	Bacillus cereus	Bacillus	Firmicutes	0	0	0	0	1	1	0	0	0	0	0	0	0	0	0	0	0	1	1	1	0
Bacillus_wiedmannii_MM3	Bacillus cereus	Bacillus	Firmicutes	0	0	0	0	1	1	0	0	0	0	0	0	0	0	0	0	0	1	1	1	0
Bacteroides_fragilis_BOB25	Bacteroides fragilis	Bacteroides	Bacteroidetes	0	0	0	0	0	0	0	0	0	0	0	0	0	0	0	0	0	0	0	0	0
Bacteroides_pectinophilus_ATCC_43243	[Bacteroides] pectinophilus	unclassified Clostridiales	Firmicutes	0	0	0	1	0	1	0	0	0	0	0	0	0	0	0	0	0	1	0	0	0
Bacteroides_ureolyticus_DSM_20703	Campylobacter ureolyticus	Campylobacter	Proteobacteria	0	0	0	0	0	0	0	0	0	0	0	0	0	0	0	0	0	1	1	0	0
Bacteroides_vulgatus_mpk	Bacteroides vulgatus	Phocaeicola	Bacteroidetes	0	0	0	0	0	0	0	0	0	0	0	0	0	0	0	0	0	0	0	0	0
Bartonella_quintana_RM_11	Bartonella quintana	Bartonella	Proteobacteria	0	0	0	0	0	0	0	0	0	0	0	0	0	0	0	0	0	0	0	0	0
Bartonella_quintana_Toulouse	Bartonella quintana	Bartonella	Proteobacteria	0	0	0	0	0	0	0	0	0	0	0	0	0	0	0	0	0	0	0	0	0
Bdellovibrio_bacteriovorus_HD100	Bdellovibrio bacteriovorus	Bdellovibrio	Proteobacteria	0	0	0	0	0	1	0	0	0	0	0	0	0	0	0	0	0	1	0	0	0
Bdellovibrio_bacteriovorus_str_Tiberius	Bdellovibrio bacteriovorus	Bdellovibrio	Proteobacteria	0	0	0	0	0	1	0	0	0	0	0	0	0	0	0	0	0	1	0	0	0
Bifidobacterium_adolescentis_ATCC_15703	Bifidobacterium adolescentis	Bifidobacterium	Actinobacteria	0	0	0	0	0	0	0	0	1	0	0	0	0	0	0	0	0	0	1	0	0
Bifidobacterium_adolescentis_L2_32	Bifidobacterium adolescentis	Bifidobacterium	Actinobacteria	0	0	0	1	0	0	0	0	1	0	0	0	0	0	0	0	0	0	1	0	0
Bifidobacterium_angulatum_DSM_20098	Bifidobacterium angulatum	Bifidobacterium	Actinobacteria	0	0	0	1	0	0	0	0	1	0	0	0	0	0	1	0	0	0	1	0	0
Bifidobacterium_animalis_lactis_AD011	Bifidobacterium animalis	Bifidobacterium	Actinobacteria	0	0	0	1	0	0	0	0	1	0	0	0	0	0	0	0	0	0	0	0	0
Bifidobacterium_animalis_lactis_BB_12	Bifidobacterium animalis	Bifidobacterium	Actinobacteria	0	0	0	1	0	0	0	0	1	0	0	0	0	0	0	0	0	0	0	0	0
Bifidobacterium_animalis_lactis_Bi_07	Bifidobacterium animalis	Bifidobacterium	Actinobacteria	0	0	0	1	0	0	0	0	1	0	0	0	0	0	0	0	0	0	0	0	0
Bifidobacterium_animalis_lactis_Bl_04_ATCC_SD5219	Bifidobacterium animalis	Bifidobacterium	Actinobacteria	0	0	0	1	0	0	0	0	1	0	0	0	0	0	0	0	0	0	0	0	0
Bifidobacterium_animalis_lactis_DSM_10140	Bifidobacterium animalis	Bifidobacterium	Actinobacteria	0	0	0	1	0	0	0	0	1	0	0	0	0	0	0	0	0	0	0	0	0
Bifidobacterium_animalis_subsp_animalis_ATCC_25527	Bifidobacterium animalis	Bifidobacterium	Actinobacteria	0	0	0	1	0	0	0	0	1	0	0	0	0	0	0	0	0	0	0	0	0
Bifidobacterium_animalis_subsp_lactis_B420	Bifidobacterium animalis	Bifidobacterium	Actinobacteria	0	0	0	1	0	0	0	0	1	0	0	0	0	0	0	0	0	0	0	0	0
Bifidobacterium_animalis_subsp_lactis_BLC1	Bifidobacterium animalis	Bifidobacterium	Actinobacteria	0	0	0	1	0	0	0	0	1	0	0	0	0	0	0	0	0	0	0	0	0
Bifidobacterium_animalis_subsp_lactis_BS_01	Bifidobacterium animalis	Bifidobacterium	Actinobacteria	0	0	0	1	0	0	0	0	1	0	0	0	0	0	0	0	0	0	0	0	0
Bifidobacterium_animalis_subsp_lactis_HN019	Bifidobacterium animalis	Bifidobacterium	Actinobacteria	0	0	0	1	0	0	0	0	1	0	0	0	0	0	0	0	0	0	0	0	0
Bifidobacterium_bifidum_BGN4	Bifidobacterium bifidum	Bifidobacterium	Actinobacteria	0	0	0	1	0	0	0	0	1	0	0	0	0	0	0	0	0	1	1	0	0
Bifidobacterium_bifidum_LMG_13195	Bifidobacterium bifidum	Bifidobacterium	Actinobacteria	0	0	0	1	0	0	0	0	1	0	0	0	0	0	0	0	0	1	1	0	0
Bifidobacterium_bifidum_NCIMB_41171	Bifidobacterium bifidum	Bifidobacterium	Actinobacteria	0	0	0	1	0	0	0	0	1	0	0	0	0	0	0	0	0	1	1	0	0
Bifidobacterium_bifidum_PRL2010	Bifidobacterium bifidum	Bifidobacterium	Actinobacteria	0	0	0	1	0	0	0	0	1	0	0	0	0	0	0	0	0	1	1	0	0
Bifidobacterium_bifidum_S17	Bifidobacterium bifidum	Bifidobacterium	Actinobacteria	0	0	0	1	0	0	0	0	1	0	0	0	0	0	0	0	0	1	1	0	0
Bifidobacterium_breve_ACS_071_V_Sch8b	Bifidobacterium breve	Bifidobacterium	Actinobacteria	0	0	0	1	0	0	0	0	1	0	0	0	0	0	0	0	0	1	0	0	0
Bifidobacterium_breve_CECT_7263	Bifidobacterium breve	Bifidobacterium	Actinobacteria	0	0	0	1	0	0	0	0	1	0	0	0	0	0	0	0	0	1	0	0	0
Bifidobacterium_breve_DPC_6330	Bifidobacterium breve	Bifidobacterium	Actinobacteria	0	0	0	1	0	0	0	0	1	0	0	0	0	0	0	0	0	1	0	0	0
Bifidobacterium_breve_DSM_20213	Bifidobacterium breve	Bifidobacterium	Actinobacteria	0	0	0	1	1	0	0	0	1	0	0	0	0	0	0	0	0	1	0	0	0
Bifidobacterium_breve_HPH0326	Bifidobacterium breve	Bifidobacterium	Actinobacteria	0	0	0	1	0	0	0	0	1	0	0	0	0	0	0	0	0	1	0	0	0
Bifidobacterium_breve_UCC2003_NCIMB8807	Bifidobacterium breve	Bifidobacterium	Actinobacteria	0	0	0	1	1	0	0	0	1	0	0	0	0	0	0	0	0	1	0	0	0
Bifidobacterium_catenulatum_DSM_16992	Bifidobacterium catenulatum	Bifidobacterium	Actinobacteria	0	0	0	1	0	0	0	0	1	0	0	0	0	0	0	0	0	0	1	0	0
Bifidobacterium_dentium_ATCC_27678	Bifidobacterium dentium	Bifidobacterium	Actinobacteria	0	0	0	1	0	0	0	1	1	0	0	0	0	0	0	0	0	1	1	0	0
Bifidobacterium_dentium_ATCC_27679	Bifidobacterium dentium	Bifidobacterium	Actinobacteria	0	0	0	1	0	0	0	1	1	0	0	0	0	0	0	0	0	1	1	0	0
Bifidobacterium_dentium_Bd1	Bifidobacterium dentium	Bifidobacterium	Actinobacteria	0	0	0	1	0	0	0	1	1	0	0	0	0	0	0	0	0	1	1	0	0
Bifidobacterium_dentium_JCVIHMP022	Bifidobacterium dentium	Bifidobacterium	Actinobacteria	0	0	0	1	0	0	0	1	1	0	0	0	0	0	0	0	0	1	1	0	0
Bifidobacterium_gallicum_DSM_20093	Bifidobacterium gallicum	Bifidobacterium	Actinobacteria	0	0	0	1	0	0	0	0	1	0	0	0	0	0	0	0	0	0	0	0	0
Bifidobacterium_longum_DJO10A	Bifidobacterium longum	Bifidobacterium	Actinobacteria	0	0	0	0	1	0	0	1	1	0	0	0	0	0	0	0	0	1	0	0	0
Bifidobacterium_longum_NCC2705	Bifidobacterium longum	Bifidobacterium	Actinobacteria	0	0	0	0	1	0	0	0	1	0	0	0	0	0	0	0	0	1	0	0	0
Bifidobacterium_longum_infantis_157F_NC	Bifidobacterium longum	Bifidobacterium	Actinobacteria	0	0	0	1	1	0	0	0	1	0	0	0	0	0	0	0	0	1	0	0	0
Bifidobacterium_longum_infantis_ATCC_15697	Bifidobacterium longum	Bifidobacterium	Actinobacteria	0	0	0	1	0	0	0	0	1	0	0	0	0	0	0	0	0	0	1	0	0
Bifidobacterium_longum_longum_ATCC_55813	Bifidobacterium longum	Bifidobacterium	Actinobacteria	0	0	0	1	1	0	0	0	1	0	0	0	0	0	0	0	0	1	0	0	0
Bifidobacterium_longum_longum_BBMN68	Bifidobacterium longum	Bifidobacterium	Actinobacteria	0	0	0	1	1	0	0	0	1	0	0	0	0	0	0	0	0	1	0	0	0
Bifidobacterium_longum_longum_CCUG_52486	Bifidobacterium longum	Bifidobacterium	Actinobacteria	0	0	0	0	1	0	0	1	1	0	0	0	0	0	0	0	0	1	0	0	0
Bifidobacterium_longum_longum_JCM_1217	Bifidobacterium longum	Bifidobacterium	Actinobacteria	0	0	0	0	1	0	0	1	1	0	0	0	0	0	0	0	0	1	0	0	0
Bifidobacterium_longum_longum_JDM301	Bifidobacterium longum	Bifidobacterium	Actinobacteria	0	0	0	1	1	0	0	1	1	0	0	0	0	0	0	0	0	0	1	0	0
Bifidobacterium_longum_subsp_longum_1_6B	Bifidobacterium longum	Bifidobacterium	Actinobacteria	0	0	0	0	1	0	0	1	1	0	0	0	0	0	0	0	0	1	0	0	0
Bifidobacterium_longum_subsp_longum_2_2B	Bifidobacterium longum	Bifidobacterium	Actinobacteria	0	0	0	0	1	0	0	0	1	0	0	0	0	0	0	0	0	1	0	0	0
Bifidobacterium_longum_subsp_longum_35B	Bifidobacterium longum	Bifidobacterium	Actinobacteria	0	0	0	1	1	0	0	0	1	0	0	0	0	0	0	0	0	1	0	0	0
Bifidobacterium_longum_subsp_longum_44B	Bifidobacterium longum	Bifidobacterium	Actinobacteria	0	0	0	0	1	0	0	1	1	0	0	0	0	0	0	0	0	1	0	0	0
Bifidobacterium_longum_subsp_longum_CMCC_P0001	Bifidobacterium longum	Bifidobacterium	Actinobacteria	0	0	0	1	1	0	0	1	1	0	0	0	0	0	0	0	0	0	1	0	0
Bifidobacterium_longum_subsp_longum_F8	Bifidobacterium longum	Bifidobacterium	Actinobacteria	0	0	0	0	1	0	0	1	1	0	0	0	0	0	0	0	0	1	0	0	0
Bifidobacterium_longum_subsp_longum_KACC_91563	Bifidobacterium longum	Bifidobacterium	Actinobacteria	0	0	0	1	1	0	0	1	1	0	0	0	0	0	0	0	0	1	0	0	0
Bifidobacterium_mongoliense_DSM_21395	Bifidobacterium mongoliense	Bifidobacterium	Actinobacteria	0	0	0	1	1	0	0	0	1	0	0	0	0	0	0	0	0	0	0	0	0
Bifidobacterium_pseudocatenulatum_DSM_20438	Bifidobacterium pseudocatenulatum	Bifidobacterium	Actinobacteria	0	0	0	1	1	0	0	0	1	0	0	0	0	0	0	0	0	0	0	0	0
Bifidobacterium_thermophilum_RBL67	Bifidobacterium thermophilum	Bifidobacterium	Actinobacteria	0	0	0	1	0	0	0	0	1	0	0	0	0	0	0	0	0	0	1	0	0
Bilophila_sp_4_1_30	Bilophila sp. 4_1_30	Bilophila	Proteobacteria	0	0	0	0	0	0	0	0	0	0	0	0	0	0	0	0	0	0	1	0	0
Bilophila_wadsworthia_3_1_6	Bilophila wadsworthia	Bilophila	Proteobacteria	0	0	0	0	0	0	0	0	0	0	0	0	0	0	0	0	0	0	1	0	0
Bilophila_wadsworthia_ATCC_49260	Bilophila wadsworthia	Bilophila	Proteobacteria	0	0	0	0	0	0	0	0	0	0	0	0	0	0	0	0	0	0	0	0	0
Blautia_hansenii_VPI_C7_24_DSM_20583	Blautia hansenii	Blautia	Firmicutes	0	0	0	0	0	1	0	0	1	0	0	0	0	0	0	0	0	0	0	0	0
Blautia_hydrogenotrophica_DSM_10507	Blautia hydrogenotrophica	Blautia	Firmicutes	0	0	0	0	0	1	0	0	1	0	0	0	0	0	0	0	0	1	0	0	1
Blautia_obeum_ATCC_29174	Blautia obeum	Blautia	Firmicutes	0	0	0	1	0	1	0	0	1	0	0	0	0	0	0	0	0	1	0	0	0
Brachybacterium_paraconglomeratum_LC44	Brachybacterium paraconglomeratum	Brachybacterium	Actinobacteria	0	0	0	0	0	1	0	0	1	0	0	0	0	0	0	0	0	0	0	0	0
Brachyspira_pilosicoli_95_1000	Brachyspira pilosicoli	Brachyspira	Spirochaetes	0	0	0	0	0	0	0	0	1	0	0	0	0	1	1	0	0	0	1	0	0
Brachyspira_pilosicoli_B2904	Brachyspira pilosicoli	Brachyspira	Spirochaetes	0	0	0	0	0	0	0	1	1	0	0	0	0	0	0	0	0	0	1	0	0
Brachyspira_pilosicoli_P43_6_78	Brachyspira pilosicoli	Brachyspira	Spirochaetes	0	0	0	0	0	0	0	0	1	0	0	0	0	0	0	0	0	0	1	0	0
Brachyspira_pilosicoli_WesB	Brachyspira pilosicoli	Brachyspira	Spirochaetes	0	0	0	0	0	0	0	1	1	0	0	0	0	0	0	0	0	0	1	0	0
Bradyrhizobium_elkanii_USDA_76	Bradyrhizobium elkanii	Bradyrhizobium	Proteobacteria	0	0	0	0	1	0	0	0	0	0	0	0	0	0	0	0	0	1	1	0	0
Bradyrhizobium_japonicum_USDA_110	Bradyrhizobium diazoefficiens	Bradyrhizobium	Proteobacteria	0	0	0	0	1	0	0	0	0	0	0	0	0	0	0	0	0	0	0	0	0
Bradyrhizobium_japonicum_USDA_124	Bradyrhizobium japonicum	Bradyrhizobium	Proteobacteria	0	0	0	0	1	0	0	0	0	0	0	0	0	0	0	0	0	0	0	0	0
Bradyrhizobium_japonicum_USDA_6	Bradyrhizobium japonicum	Bradyrhizobium	Proteobacteria	0	0	0	0	1	0	0	0	0	0	0	0	0	0	0	0	0	0	1	0	0
Bradyrhizobium_japonicum_WSM2793	Bradyrhizobium sp. WSM2793	Bradyrhizobium	Proteobacteria	0	0	0	0	1	0	0	0	0	0	0	0	0	0	0	0	0	0	1	0	0
Brevibacillus_agri_BAB_2500	Brevibacillus agri	Brevibacillus	Firmicutes	1	0	0	0	0	1	0	0	0	0	0	0	0	0	0	0	0	1	1	0	0
Brevibacillus_borstelensis_AK1	Brevibacillus borstelensis	Brevibacillus	Firmicutes	1	0	0	0	1	1	0	0	0	0	0	0	0	0	0	0	0	1	0	0	0
Brevibacillus_brevis_FJAT_0809_GLX	Brevibacillus brevis	Brevibacillus	Firmicutes	1	0	0	0	1	1	0	0	1	0	0	0	0	0	0	0	0	1	1	0	0
Brevibacillus_brevis_NBRC_100599	Brevibacillus brevis	Brevibacillus	Firmicutes	0	0	0	0	1	1	0	0	1	0	0	0	0	0	0	0	0	1	1	0	0
Brevibacterium_casei_S18	Brevibacterium casei	Brevibacterium	Actinobacteria	0	0	0	0	1	1	0	0	0	0	0	0	0	0	0	0	0	0	0	0	0
Brevibacterium_linens_BL2	Brevibacterium linens	Brevibacterium	Actinobacteria	0	0	0	0	1	1	0	0	0	0	0	0	0	0	0	0	0	0	0	0	0
Brevibacterium_massiliense_5401308	Brevibacterium ravenspurgense	Brevibacterium	Actinobacteria	0	0	0	0	0	1	0	0	0	0	0	0	0	0	0	0	0	0	0	0	0
Brevibacterium_senegalense_JC43	Brevibacterium senegalense	Brevibacterium	Actinobacteria	0	0	0	0	1	1	0	0	0	0	0	0	0	0	0	0	0	0	0	0	0
Brevundimonas_diminuta_470_4	Brevundimonas diminuta	Brevundimonas	Proteobacteria	0	0	0	0	0	0	0	0	0	0	0	0	0	0	0	0	0	0	1	0	0
Brevundimonas_subvibrioides_ATCC_15264	Brevundimonas subvibrioides	Brevundimonas	Proteobacteria	0	0	0	0	0	0	0	0	1	0	0	0	0	0	0	0	0	0	0	0	0
Bulleidia_extructa_W1219	Bulleidia extructa	Bulleidia	Firmicutes	0	0	0	0	0	1	0	0	0	0	0	0	0	0	0	0	0	0	0	0	0
Burkholderia_cenocepacia_AU_1054	Burkholderia cenocepacia	Burkholderia	Proteobacteria	1	0	0	0	1	1	0	0	1	0	0	0	0	0	0	0	0	1	0	0	0
Burkholderia_cenocepacia_H111	Burkholderia cenocepacia	Burkholderia	Proteobacteria	1	0	0	0	1	1	0	0	0	0	0	0	0	0	0	0	0	1	1	0	0
Burkholderia_cenocepacia_HI2424	Burkholderia cenocepacia	Burkholderia	Proteobacteria	1	0	0	0	1	1	0	0	1	0	0	0	0	0	0	0	0	1	0	0	0
Burkholderia_cenocepacia_J2315	Burkholderia cenocepacia	Burkholderia	Proteobacteria	1	0	0	0	1	1	0	0	1	0	0	1	0	0	0	0	0	1	1	1	0
Burkholderia_cenocepacia_MC0_3	Burkholderia cenocepacia	Burkholderia	Proteobacteria	1	0	0	0	1	1	0	0	1	0	0	0	0	0	0	0	0	1	0	0	0
Burkholderia_cenocepacia_PC184	Burkholderia cenocepacia	Burkholderia	Proteobacteria	1	0	0	0	1	1	0	0	1	0	0	0	0	0	0	0	0	1	0	0	0
Burkholderia_cepacia_GG4	Burkholderia cepacia	Burkholderia	Proteobacteria	0	0	0	0	1	0	0	0	0	0	0	0	0	0	0	0	0	1	1	1	0
Burkholderiales_bacterium_1_1_47	Burkholderiales bacterium 1_1_47	unclassified Burkholderiales	Proteobacteria	0	0	0	0	1	0	0	0	0	0	0	0	0	0	0	0	0	1	0	0	0
Butyricicoccus_pullicaecorum_1_2	Butyricicoccus pullicaecorum	Butyricicoccus	Firmicutes	0	0	0	0	0	0	0	0	1	0	0	0	0	0	0	0	0	0	0	0	0
Butyrivibrio_crossotus_DSM_2876	Butyrivibrio crossotus	Butyrivibrio	Firmicutes	0	0	0	1	0	1	0	0	1	0	0	0	0	0	0	0	0	1	0	0	0
Butyrivibrio_fibrisolvens_16_4	Butyrivibrio fibrisolvens	Butyrivibrio	Firmicutes	0	0	0	0	0	1	0	0	1	0	0	0	0	0	0	0	0	0	0	0	0
Butyrivibrio_proteoclasticus_B316	Butyrivibrio proteoclasticus	Butyrivibrio	Firmicutes	0	0	0	0	0	1	0	0	1	0	0	0	0	0	0	0	0	0	0	0	0
Campylobacter_coli_1098	Campylobacter coli	Campylobacter	Proteobacteria	0	0	0	0	0	0	0	0	0	0	0	0	0	0	0	0	0	1	0	0	0
Campylobacter_coli_111_3	Campylobacter coli	Campylobacter	Proteobacteria	0	0	0	0	0	0	0	0	0	0	0	0	0	0	0	0	0	1	0	0	0
Campylobacter_coli_1148	Campylobacter coli	Campylobacter	Proteobacteria	0	0	0	0	0	0	0	0	0	0	0	0	0	0	0	0	0	1	0	0	0
Campylobacter_coli_132_6	Campylobacter coli	Campylobacter	Proteobacteria	0	0	0	0	0	0	0	0	0	0	0	0	0	0	0	0	0	1	0	0	0
Campylobacter_coli_1417	Campylobacter coli	Campylobacter	Proteobacteria	0	0	0	0	0	0	0	0	0	0	0	0	0	0	0	0	0	1	0	0	0
Campylobacter_coli_151_9	Campylobacter coli	Campylobacter	Proteobacteria	0	0	0	0	0	0	0	0	0	0	0	0	0	0	0	0	0	1	0	0	0
Campylobacter_coli_1891	Campylobacter coli	Campylobacter	Proteobacteria	0	0	0	0	0	0	0	0	0	0	0	0	0	0	0	0	0	1	0	0	0
Campylobacter_coli_1909	Campylobacter coli	Campylobacter	Proteobacteria	0	0	0	0	0	0	0	0	0	0	0	0	0	0	0	0	0	1	0	0	0
Campylobacter_coli_1948	Campylobacter coli	Campylobacter	Proteobacteria	0	0	0	0	0	0	0	0	0	0	0	0	0	0	0	0	0	1	0	0	0
Campylobacter_coli_1957	Campylobacter coli	Campylobacter	Proteobacteria	0	0	0	0	0	0	0	0	0	0	0	0	0	0	0	0	0	1	0	0	0
Campylobacter_coli_1961	Campylobacter coli	Campylobacter	Proteobacteria	0	0	0	0	0	0	0	0	0	0	0	0	0	0	0	0	0	1	0	0	0
Campylobacter_coli_202_04	Campylobacter coli	Campylobacter	Proteobacteria	0	0	0	0	0	0	0	0	0	0	0	0	0	0	0	0	0	1	0	0	0
Campylobacter_coli_2548	Campylobacter coli	Campylobacter	Proteobacteria	0	0	0	0	0	0	0	0	0	0	0	0	0	0	0	0	0	1	0	0	0
Campylobacter_coli_2553	Campylobacter coli	Campylobacter	Proteobacteria	0	0	0	0	0	0	0	0	0	0	0	0	0	0	0	0	0	1	0	0	0
Campylobacter_coli_2680	Campylobacter coli	Campylobacter	Proteobacteria	0	0	0	0	0	0	0	0	0	0	0	0	0	0	0	0	0	1	0	0	0
Campylobacter_coli_2685	Campylobacter coli	Campylobacter	Proteobacteria	0	0	0	0	0	0	0	0	0	0	0	0	0	0	0	0	0	1	0	0	0
Campylobacter_coli_2698	Campylobacter coli	Campylobacter	Proteobacteria	0	0	0	0	0	0	0	0	0	0	0	0	0	0	0	0	0	1	0	0	0
Campylobacter_coli_317_04	Campylobacter coli	Campylobacter	Proteobacteria	0	0	0	0	0	0	0	0	0	0	0	0	0	0	0	0	0	1	0	0	0
Campylobacter_coli_37_05	Campylobacter coli	Campylobacter	Proteobacteria	0	0	0	0	0	0	0	0	0	0	0	0	0	0	0	0	0	1	0	0	0
Campylobacter_coli_59_2	Campylobacter coli	Campylobacter	Proteobacteria	0	0	0	0	0	0	0	0	0	0	0	0	0	0	0	0	0	1	0	0	0
Campylobacter_coli_67_8	Campylobacter coli	Campylobacter	Proteobacteria	0	0	0	0	0	0	0	0	0	0	0	0	0	0	0	0	0	1	0	0	0
Campylobacter_coli_7_1	Campylobacter coli	Campylobacter	Proteobacteria	0	0	0	0	0	0	0	0	0	0	0	0	0	0	0	0	0	1	0	0	0
Campylobacter_coli_80352	Campylobacter coli	Campylobacter	Proteobacteria	0	0	0	0	0	0	0	0	0	0	0	0	0	0	0	0	0	1	0	0	0
Campylobacter_coli_84_2	Campylobacter coli	Campylobacter	Proteobacteria	0	0	0	0	0	0	0	0	0	0	0	0	0	0	0	0	0	1	0	0	0
Campylobacter_coli_86119	Campylobacter coli	Campylobacter	Proteobacteria	0	0	0	0	0	0	0	0	0	0	0	0	0	0	0	0	0	1	0	0	0
Campylobacter_coli_90_3	Campylobacter coli	Campylobacter	Proteobacteria	0	0	0	0	0	0	0	0	0	0	0	0	0	0	0	0	0	1	0	0	0
Campylobacter_coli_BIGS0003	Campylobacter coli	Campylobacter	Proteobacteria	0	0	0	0	0	0	0	0	0	0	0	0	0	0	0	0	0	1	0	0	0
Campylobacter_coli_H56	Campylobacter coli	Campylobacter	Proteobacteria	0	0	0	0	0	0	0	0	0	0	0	0	0	0	0	0	0	1	0	0	0
Campylobacter_coli_H6	Campylobacter coli	Campylobacter	Proteobacteria	0	0	0	0	0	0	0	0	0	0	0	0	0	0	0	0	0	1	0	0	0
Campylobacter_coli_H8	Campylobacter coli	Campylobacter	Proteobacteria	0	0	0	0	0	0	0	0	0	0	0	0	0	0	0	0	0	1	0	0	0
Campylobacter_coli_H9	Campylobacter coli	Campylobacter	Proteobacteria	0	0	0	0	0	0	0	0	0	0	0	0	0	0	0	0	0	1	0	0	0
Campylobacter_coli_JV20	Campylobacter coli	Campylobacter	Proteobacteria	0	0	0	0	0	0	0	0	0	0	0	0	0	0	0	0	0	1	0	0	0
Campylobacter_coli_LMG_23336	Campylobacter coli	Campylobacter	Proteobacteria	0	0	0	0	0	0	0	0	0	0	0	0	0	0	0	0	0	1	0	0	0
Campylobacter_coli_LMG_23341	Campylobacter coli	Campylobacter	Proteobacteria	0	0	0	0	0	0	0	0	0	0	0	0	0	0	0	0	0	1	0	0	0
Campylobacter_coli_LMG_23342	Campylobacter coli	Campylobacter	Proteobacteria	0	0	0	0	0	0	0	0	0	0	0	0	0	0	0	0	0	1	0	0	0
Campylobacter_coli_LMG_9853	Campylobacter coli	Campylobacter	Proteobacteria	0	0	0	0	0	0	0	0	0	0	0	0	0	0	0	0	0	1	0	0	0
Campylobacter_coli_LMG_9854	Campylobacter coli	Campylobacter	Proteobacteria	0	0	0	0	0	0	0	0	0	0	0	0	0	0	0	0	0	1	0	0	0
Campylobacter_coli_LMG_9860	Campylobacter coli	Campylobacter	Proteobacteria	0	0	0	0	0	0	0	0	0	0	0	0	0	0	0	0	0	1	0	0	0
Campylobacter_coli_RM2228	Campylobacter coli	Campylobacter	Proteobacteria	0	0	0	0	0	0	0	0	0	0	0	0	0	0	0	0	0	1	0	0	0
Campylobacter_coli_Z156	Campylobacter coli	Campylobacter	Proteobacteria	0	0	0	0	0	0	0	0	0	0	0	0	0	0	0	0	0	1	0	0	0
Campylobacter_coli_Z163	Campylobacter coli	Campylobacter	Proteobacteria	0	0	0	0	0	0	0	0	0	0	0	0	0	0	0	0	0	1	0	0	0
Campylobacter_concisus_13826	Campylobacter concisus	Campylobacter	Proteobacteria	0	0	0	0	0	0	0	0	0	0	0	0	0	0	0	0	0	1	0	0	0
Campylobacter_concisus_UNSWCD	Campylobacter concisus	Campylobacter	Proteobacteria	0	0	0	0	0	0	0	0	0	0	0	0	0	0	0	0	0	1	0	0	0
Campylobacter_curvus_525_92	Campylobacter curvus	Campylobacter	Proteobacteria	0	0	0	0	0	0	0	0	0	0	0	0	0	0	0	0	0	1	0	0	0
Campylobacter_curvus_DSM_6644	Campylobacter curvus	Campylobacter	Proteobacteria	0	0	0	0	0	0	0	0	0	0	0	0	0	0	0	0	0	1	0	0	0
Campylobacter_fetus_subsp_fetus_82_40	Campylobacter fetus	Campylobacter	Proteobacteria	0	0	0	0	0	0	0	0	0	0	0	0	0	0	0	0	0	0	0	0	0
Campylobacter_fetus_subsp_venerealis_NCTC_10354	Campylobacter fetus	Campylobacter	Proteobacteria	0	0	0	0	0	0	0	0	0	0	0	0	0	0	0	0	0	0	0	0	0
Campylobacter_gracilis_RM3268	Campylobacter gracilis	Campylobacter	Proteobacteria	0	0	0	0	0	0	0	0	0	0	0	0	0	0	0	0	0	1	0	0	0
Campylobacter_hominis_ATCC_BAA_381	Campylobacter hominis	Campylobacter	Proteobacteria	0	0	0	0	0	0	0	0	0	0	0	0	0	0	0	0	0	0	0	0	0
Campylobacter_jejuni_RM1221	Campylobacter jejuni	Campylobacter	Proteobacteria	0	0	0	0	0	0	0	0	0	0	0	0	0	0	0	0	0	1	0	0	0
Campylobacter_jejuni_jejuni_81_176	Campylobacter jejuni	Campylobacter	Proteobacteria	0	0	0	0	0	0	0	0	0	0	0	0	0	0	0	0	0	0	0	0	0
Campylobacter_jejuni_jejuni_ICDCCJ07004	Campylobacter jejuni	Campylobacter	Proteobacteria	0	0	0	0	0	0	0	0	0	0	0	0	0	0	0	0	0	1	0	0	0
Campylobacter_jejuni_jejuni_M1	Campylobacter jejuni	Campylobacter	Proteobacteria	0	0	0	0	0	0	0	0	0	0	0	0	0	0	0	0	0	1	0	0	0
Campylobacter_jejuni_jejuni_NCTC_11168	Campylobacter jejuni	Campylobacter	Proteobacteria	0	0	0	0	0	0	0	0	0	0	0	0	0	0	0	0	0	1	0	0	0
Campylobacter_jejuni_str_NCCP_No_15742	Campylobacter jejuni	Campylobacter	Proteobacteria	0	0	0	0	0	0	0	0	0	0	0	0	0	0	0	0	0	1	0	0	0
Campylobacter_jejuni_subsp_doylei_269_97	Campylobacter jejuni	Campylobacter	Proteobacteria	0	0	0	0	0	0	0	0	0	0	0	0	0	0	0	0	0	1	0	0	0
Campylobacter_jejuni_subsp_jejuni_04197	Campylobacter jejuni	Campylobacter	Proteobacteria	0	0	0	0	0	0	0	0	0	0	0	0	0	0	0	0	0	1	0	0	0
Campylobacter_jejuni_subsp_jejuni_04199	Campylobacter jejuni	Campylobacter	Proteobacteria	0	0	0	0	0	0	0	0	0	0	0	0	0	0	0	0	0	1	0	0	0
Campylobacter_jejuni_subsp_jejuni_110_21	Campylobacter jejuni	Campylobacter	Proteobacteria	0	0	0	0	0	0	0	0	0	0	0	0	0	0	0	0	0	1	0	0	0
Campylobacter_jejuni_subsp_jejuni_1213	Campylobacter jejuni	Campylobacter	Proteobacteria	0	0	0	0	0	0	0	0	0	0	0	0	0	0	0	0	0	1	0	0	0
Campylobacter_jejuni_subsp_jejuni_129_258	Campylobacter jejuni	Campylobacter	Proteobacteria	0	0	0	0	0	0	0	0	0	0	0	0	0	0	0	0	0	1	0	0	0
Campylobacter_jejuni_subsp_jejuni_1336	Campylobacter jejuni	Campylobacter	Proteobacteria	0	0	0	0	0	0	0	0	0	0	0	0	0	0	0	0	0	1	0	0	0
Campylobacter_jejuni_subsp_jejuni_140_16	Campylobacter jejuni	Campylobacter	Proteobacteria	0	0	0	0	0	0	0	0	0	0	0	0	0	0	0	0	0	1	0	0	0
Campylobacter_jejuni_subsp_jejuni_1798	Campylobacter jejuni	Campylobacter	Proteobacteria	0	0	0	0	0	0	0	0	0	0	0	0	0	0	0	0	0	1	0	0	0
Campylobacter_jejuni_subsp_jejuni_1854	Campylobacter jejuni	Campylobacter	Proteobacteria	0	0	0	0	0	0	0	0	0	0	0	0	0	0	0	0	0	1	0	0	0
Campylobacter_jejuni_subsp_jejuni_1893	Campylobacter jejuni	Campylobacter	Proteobacteria	0	0	0	0	0	0	0	0	0	0	0	0	0	0	0	0	0	1	0	0	0
Campylobacter_jejuni_subsp_jejuni_1997_1	Campylobacter jejuni	Campylobacter	Proteobacteria	0	0	0	0	0	0	0	0	0	0	0	0	0	0	0	0	0	1	0	0	0
Campylobacter_jejuni_subsp_jejuni_1997_11	Campylobacter jejuni	Campylobacter	Proteobacteria	0	0	0	0	0	0	0	0	0	0	0	0	0	0	0	0	0	1	0	0	0
Campylobacter_jejuni_subsp_jejuni_1997_7	Campylobacter jejuni	Campylobacter	Proteobacteria	0	0	0	0	0	0	0	0	0	0	0	0	0	0	0	0	0	1	0	0	0
Campylobacter_jejuni_subsp_jejuni_2008_1025	Campylobacter jejuni	Campylobacter	Proteobacteria	0	0	0	0	0	0	0	0	0	0	0	0	0	0	0	0	0	1	0	0	0
Campylobacter_jejuni_subsp_jejuni_2008_831	Campylobacter jejuni	Campylobacter	Proteobacteria	0	0	0	0	0	0	0	0	0	0	0	0	0	0	0	0	0	1	0	0	0
Campylobacter_jejuni_subsp_jejuni_2008_894	Campylobacter jejuni	Campylobacter	Proteobacteria	0	0	0	0	0	0	0	0	0	0	0	0	0	0	0	0	0	1	0	0	0
Campylobacter_jejuni_subsp_jejuni_2008_988	Campylobacter jejuni	Campylobacter	Proteobacteria	0	0	0	0	0	0	0	0	0	0	0	0	0	0	0	0	0	1	0	0	0
Campylobacter_jejuni_subsp_jejuni_260_94	Campylobacter jejuni	Campylobacter	Proteobacteria	0	0	0	0	0	0	0	0	0	0	0	0	0	0	0	0	0	1	0	0	0
Campylobacter_jejuni_subsp_jejuni_51037	Campylobacter jejuni	Campylobacter	Proteobacteria	0	0	0	0	0	0	0	0	0	0	0	0	0	0	0	0	0	1	0	0	0
Campylobacter_jejuni_subsp_jejuni_53161	Campylobacter jejuni	Campylobacter	Proteobacteria	0	0	0	0	0	0	0	0	0	0	0	0	0	0	0	0	0	1	0	0	0
Campylobacter_jejuni_subsp_jejuni_55037	Campylobacter jejuni	Campylobacter	Proteobacteria	0	0	0	0	0	0	0	0	0	0	0	0	0	0	0	0	0	1	0	0	0
Campylobacter_jejuni_subsp_jejuni_60004	Campylobacter jejuni	Campylobacter	Proteobacteria	0	0	0	0	0	0	0	0	0	0	0	0	0	0	0	0	0	1	0	0	0
Campylobacter_jejuni_subsp_jejuni_6399	Campylobacter jejuni	Campylobacter	Proteobacteria	0	0	0	0	0	0	0	0	0	0	0	0	0	0	0	0	0	1	0	0	0
Campylobacter_jejuni_subsp_jejuni_81116	Campylobacter jejuni	Campylobacter	Proteobacteria	0	0	0	0	0	0	0	0	0	0	0	0	0	0	0	0	0	1	0	0	0
Campylobacter_jejuni_subsp_jejuni_84_25	Campylobacter jejuni	Campylobacter	Proteobacteria	0	0	0	0	0	0	0	0	0	0	0	0	0	0	0	0	0	1	0	0	0
Campylobacter_jejuni_subsp_jejuni_86605	Campylobacter jejuni	Campylobacter	Proteobacteria	0	0	0	0	0	0	0	0	0	0	0	0	0	0	0	0	0	1	0	0	0
Campylobacter_jejuni_subsp_jejuni_87330	Campylobacter jejuni	Campylobacter	Proteobacteria	0	0	0	0	0	0	0	0	0	0	0	0	0	0	0	0	0	1	0	0	0
Campylobacter_jejuni_subsp_jejuni_CF93_6	Campylobacter jejuni	Campylobacter	Proteobacteria	0	0	0	0	0	0	0	0	0	0	0	0	0	0	0	0	0	1	0	0	0
Campylobacter_jejuni_subsp_jejuni_CG8421	Campylobacter jejuni	Campylobacter	Proteobacteria	0	0	0	0	0	0	0	0	0	0	0	0	0	0	0	0	0	1	0	0	0
Campylobacter_jejuni_subsp_jejuni_CG8486	Campylobacter jejuni	Campylobacter	Proteobacteria	0	0	0	0	0	0	0	0	0	0	0	0	0	0	0	0	0	1	0	0	0
Campylobacter_jejuni_subsp_jejuni_D2600	Campylobacter jejuni	Campylobacter	Proteobacteria	0	0	0	0	0	0	0	0	0	0	0	0	0	0	0	0	0	1	0	0	0
Campylobacter_jejuni_subsp_jejuni_DFVF1099	Campylobacter jejuni	Campylobacter	Proteobacteria	0	0	0	0	0	0	0	0	0	0	0	0	0	0	0	0	0	1	0	0	0
Campylobacter_jejuni_subsp_jejuni_H22082	Campylobacter jejuni	Campylobacter	Proteobacteria	0	0	0	0	0	0	0	0	0	0	0	0	0	0	0	0	0	1	0	0	0
Campylobacter_jejuni_subsp_jejuni_HB93_13	Campylobacter jejuni	Campylobacter	Proteobacteria	0	0	0	0	0	0	0	0	0	0	0	0	0	0	0	0	0	1	0	0	0
Campylobacter_jejuni_subsp_jejuni_IA3902	Campylobacter jejuni	Campylobacter	Proteobacteria	0	0	0	0	0	0	0	0	0	0	0	0	0	0	0	0	0	1	0	0	0
Campylobacter_jejuni_subsp_jejuni_ICDCCJ07001	Campylobacter jejuni	Campylobacter	Proteobacteria	0	0	0	0	0	0	0	0	0	0	0	0	0	0	0	0	0	1	0	0	0
Campylobacter_jejuni_subsp_jejuni_ICDCCJ07002	Campylobacter jejuni	Campylobacter	Proteobacteria	0	0	0	0	0	0	0	0	0	0	0	0	0	0	0	0	0	1	0	0	0
Campylobacter_jejuni_subsp_jejuni_LMG_23210	Campylobacter jejuni	Campylobacter	Proteobacteria	0	0	0	0	0	0	0	0	0	0	0	0	0	0	0	0	0	1	0	0	0
Campylobacter_jejuni_subsp_jejuni_LMG_23211	Campylobacter jejuni	Campylobacter	Proteobacteria	0	0	0	0	0	0	0	0	0	0	0	0	0	0	0	0	0	1	0	0	0
Campylobacter_jejuni_subsp_jejuni_LMG_23216	Campylobacter jejuni	Campylobacter	Proteobacteria	0	0	0	0	0	0	0	0	0	0	0	0	0	0	0	0	0	1	0	0	0
Campylobacter_jejuni_subsp_jejuni_LMG_23218	Campylobacter jejuni	Campylobacter	Proteobacteria	0	0	0	0	0	0	0	0	0	0	0	0	0	0	0	0	0	1	0	0	0
Campylobacter_jejuni_subsp_jejuni_LMG_23223	Campylobacter jejuni	Campylobacter	Proteobacteria	0	0	0	0	0	0	0	0	0	0	0	0	0	0	0	0	0	1	0	0	0
Campylobacter_jejuni_subsp_jejuni_LMG_23264	Campylobacter jejuni	Campylobacter	Proteobacteria	0	0	0	0	0	0	0	0	0	0	0	0	0	0	0	0	0	1	0	0	0
Campylobacter_jejuni_subsp_jejuni_LMG_23269	Campylobacter jejuni	Campylobacter	Proteobacteria	0	0	0	0	0	0	0	0	0	0	0	0	0	0	0	0	0	1	0	0	0
Campylobacter_jejuni_subsp_jejuni_LMG_23357	Campylobacter jejuni	Campylobacter	Proteobacteria	0	0	0	0	0	0	0	0	0	0	0	0	0	0	0	0	0	1	0	0	0
Campylobacter_jejuni_subsp_jejuni_LMG_9081	Campylobacter jejuni	Campylobacter	Proteobacteria	0	0	0	0	0	0	0	0	0	0	0	0	0	0	0	0	0	1	0	0	0
Campylobacter_jejuni_subsp_jejuni_LMG_9217	Campylobacter jejuni	Campylobacter	Proteobacteria	0	0	0	0	0	0	0	0	0	0	0	0	0	0	0	0	0	1	0	0	0
Campylobacter_jejuni_subsp_jejuni_LMG_9872	Campylobacter jejuni	Campylobacter	Proteobacteria	0	0	0	0	0	0	0	0	0	0	0	0	0	0	0	0	0	1	0	0	0
Campylobacter_jejuni_subsp_jejuni_LMG_9879	Campylobacter jejuni	Campylobacter	Proteobacteria	0	0	0	0	0	0	0	0	0	0	0	0	0	0	0	0	0	1	0	0	0
Campylobacter_jejuni_subsp_jejuni_NCTC_11168_BN148	Campylobacter jejuni	Campylobacter	Proteobacteria	0	0	0	0	0	0	0	0	0	0	0	0	0	0	0	0	0	1	0	0	0
Campylobacter_jejuni_subsp_jejuni_NW	Campylobacter jejuni	Campylobacter	Proteobacteria	0	0	0	0	0	0	0	0	0	0	0	0	0	0	0	0	0	1	0	0	0
Campylobacter_jejuni_subsp_jejuni_P110B	Campylobacter jejuni	Campylobacter	Proteobacteria	0	0	0	0	0	0	0	0	0	0	0	0	0	0	0	0	0	1	0	0	0
Campylobacter_jejuni_subsp_jejuni_P854	Campylobacter jejuni	Campylobacter	Proteobacteria	0	0	0	0	0	0	0	0	0	0	0	0	0	0	0	0	0	1	0	0	0
Campylobacter_jejuni_subsp_jejuni_PT14	Campylobacter jejuni	Campylobacter	Proteobacteria	0	0	0	0	0	0	0	0	0	0	0	0	0	0	0	0	0	1	0	0	0
Campylobacter_jejuni_subsp_jejuni_RB922	Campylobacter jejuni	Campylobacter	Proteobacteria	0	0	0	0	0	0	0	0	0	0	0	0	0	0	0	0	0	1	0	0	0
Campylobacter_jejuni_subsp_jejuni_S3	Campylobacter jejuni	Campylobacter	Proteobacteria	0	0	0	0	0	0	0	0	0	0	0	0	0	0	0	0	0	1	0	0	0
Campylobacter_jejuni_subsp_jejuni_xy259	Campylobacter jejuni	Campylobacter	Proteobacteria	0	0	0	0	0	0	0	0	0	0	0	0	0	0	0	0	0	1	0	0	0
Campylobacter_lari_RM2100	Campylobacter lari	Campylobacter	Proteobacteria	0	0	0	0	0	0	0	0	0	0	0	0	0	0	0	0	0	1	0	0	0
Campylobacter_rectus_RM3267	Campylobacter rectus	Campylobacter	Proteobacteria	0	0	0	0	0	0	0	0	0	0	0	0	0	0	0	0	0	1	0	0	0
Campylobacter_showae_CSUNSWCD	Campylobacter showae	Campylobacter	Proteobacteria	0	0	0	0	0	0	0	0	0	0	0	0	0	0	0	0	0	1	0	0	0
Campylobacter_showae_RM3277	Campylobacter showae	Campylobacter	Proteobacteria	0	0	0	0	0	0	0	0	0	0	0	0	0	0	0	0	0	1	0	0	0
Campylobacter_sp_10_1_50	Campylobacter sp. 10_1_50	Campylobacter	Proteobacteria	0	0	0	0	0	0	0	0	0	0	0	0	0	0	0	0	0	1	0	0	0
Campylobacter_upsaliensis_JV21	Campylobacter upsaliensis	Campylobacter	Proteobacteria	0	0	0	0	0	0	0	0	0	0	0	0	0	0	0	0	0	1	0	0	0
Campylobacter_ureolyticus_ACS_301_V_Sch3b	Campylobacter ureolyticus	Campylobacter	Proteobacteria	0	0	0	0	0	0	0	0	0	0	0	0	0	0	0	0	0	1	0	0	0
Cardiobacterium_valvarum_F0432	Cardiobacterium valvarum	Cardiobacterium	Proteobacteria	0	0	0	0	0	0	0	0	0	0	0	0	0	0	0	0	0	1	0	0	0
Carnobacterium_maltaromaticum_ATCC_35586	Carnobacterium maltaromaticum	Carnobacterium	Firmicutes	0	0	0	1	1	1	0	0	0	0	0	0	0	0	0	0	0	1	0	0	0
Carnobacterium_maltaromaticum_LMA28	Carnobacterium maltaromaticum	Carnobacterium	Firmicutes	0	0	1	1	1	1	0	0	0	0	0	0	0	0	0	0	0	0	0	0	0
Catenibacterium_mitsuokai_DSM_15897	Catenibacterium mitsuokai	Catenibacterium	Firmicutes	0	0	0	1	0	1	0	0	1	0	0	1	0	0	0	0	0	1	0	0	0
Catonella_morbi_ATCC_51271	Catonella morbi	Catonella	Firmicutes	0	0	0	0	0	1	0	0	1	0	0	0	0	0	0	0	0	0	0	0	0
Cedecea_davisae_DSM_4568	Cedecea davisae	Cedecea	Proteobacteria	0	0	0	0	1	1	0	0	0	0	0	0	0	0	0	0	0	0	1	1	0
Centipeda_periodontii_DSM_2778	Centipeda periodontii	Centipeda	Firmicutes	0	0	0	0	0	1	0	0	1	0	0	0	0	0	0	0	0	1	0	0	0
Chlorobium_phaeobacteroides_BS1	Chlorobium phaeobacteroides	Chlorobium	Chlorobi	0	0	0	0	0	0	0	0	0	0	0	0	0	0	0	0	0	1	1	0	0
Chlorobium_phaeobacteroides_DSM_266	Chlorobium phaeobacteroides	Chlorobium	Chlorobi	0	0	0	0	0	0	0	0	0	0	0	0	0	0	0	0	0	1	1	0	0
Citrobacter_freundii_4_7_47CFAA	Citrobacter freundii	Citrobacter	Proteobacteria	0	0	0	0	1	1	0	0	1	0	0	0	0	0	0	0	0	1	1	1	0
Citrobacter_freundii_ATCC_8090	Citrobacter freundii	Citrobacter	Proteobacteria	1	0	0	0	1	1	0	0	1	0	0	0	0	0	0	0	0	1	1	1	0
Citrobacter_freundii_GTC_09479	Citrobacter freundii	Citrobacter	Proteobacteria	1	0	0	0	1	1	0	0	1	0	0	0	0	0	0	0	0	1	1	1	0
Citrobacter_freundii_GTC_09629	Citrobacter freundii	Citrobacter	Proteobacteria	1	0	0	0	1	1	0	0	1	0	0	0	0	0	0	0	0	1	1	1	0
Citrobacter_freundii_str_ballerup_7851_39	Citrobacter freundii	Citrobacter	Proteobacteria	1	0	0	0	1	1	0	0	0	0	0	0	0	0	0	0	0	1	1	1	0
Citrobacter_koseri_ATCC_BAA_895	Citrobacter koseri	Citrobacter	Proteobacteria	0	0	0	0	0	1	0	0	1	0	0	0	0	0	0	0	0	1	1	1	0
Citrobacter_rodentium_ICC168	Citrobacter rodentium	Citrobacter	Proteobacteria	0	0	0	0	1	1	0	0	1	0	0	0	0	0	0	0	0	1	1	1	0
Citrobacter_sp_30_2	Citrobacter sp. 30_2	Citrobacter	Proteobacteria	0	0	0	0	1	1	0	0	1	0	0	0	0	0	0	0	0	1	1	1	0
Citrobacter_sp_A1	Citrobacter sp. A1	Citrobacter	Proteobacteria	1	0	0	0	1	1	0	0	1	0	0	0	0	0	0	0	0	1	1	1	0
Citrobacter_sp_KTE151	Citrobacter sp. KTE151	Citrobacter	Proteobacteria	1	0	0	0	1	1	0	0	1	0	0	0	0	0	0	0	0	1	1	1	0
Citrobacter_sp_KTE30	Citrobacter sp. KTE30	Citrobacter	Proteobacteria	1	0	0	0	1	1	0	0	1	0	0	0	0	0	0	0	0	1	1	1	0
Citrobacter_sp_KTE32	Citrobacter sp. KTE32	Citrobacter	Proteobacteria	1	0	0	0	1	1	0	0	1	0	0	0	0	0	0	0	0	1	1	1	0
Citrobacter_sp_L17	Citrobacter sp. L17	Citrobacter	Proteobacteria	1	0	0	0	1	1	0	0	1	0	0	0	0	0	0	0	0	1	1	1	0
Citrobacter_youngae_ATCC_29220	Citrobacter youngae	Citrobacter	Proteobacteria	1	0	0	0	1	1	0	1	1	0	0	0	0	0	0	0	0	1	1	1	0
Clostridiales_sp_1_7_47FAA	Clostridiales bacterium 1_7_47FAA	unclassified Clostridiales	Firmicutes	0	0	0	0	1	1	0	0	1	0	0	1	1	1	0	0	0	1	0	0	0
Clostridioides_difficile_002_P50_2011	Clostridioides difficile	Clostridioides	Firmicutes	1	0	0	0	0	1	0	0	0	0	1	0	0	0	0	0	1	1	0	0	1
Clostridioides_difficile_050_P50_2011	Clostridioides difficile	Clostridioides	Firmicutes	1	0	0	0	0	1	0	0	0	0	1	0	0	0	0	0	1	1	0	0	1
Clostridioides_difficile_2007855	Clostridioides difficile	Clostridioides	Firmicutes	0	0	0	0	0	1	0	0	0	0	0	0	0	0	0	0	0	1	0	0	1
Clostridioides_difficile_630	Clostridioides difficile	Clostridioides	Firmicutes	0	0	0	0	0	1	0	0	0	0	1	0	0	0	0	0	1	1	0	0	1
Clostridioides_difficile_6503	Clostridioides difficile	Clostridioides	Firmicutes	0	0	0	0	0	1	0	0	0	0	1	0	0	0	0	0	1	1	0	0	0
Clostridioides_difficile_70_100_2010	Clostridioides difficile	Clostridioides	Firmicutes	1	0	0	0	0	1	0	0	0	0	1	0	0	0	0	0	1	1	0	0	1
Clostridioides_difficile_ATCC_43255	Clostridioides difficile	Clostridioides	Firmicutes	0	0	0	0	0	1	0	0	0	0	1	0	0	0	0	0	1	1	0	0	1
Clostridioides_difficile_ATCC_9689	Clostridioides difficile	Clostridioides	Firmicutes	0	0	0	0	0	1	0	0	0	0	1	0	0	0	0	0	1	1	0	0	1
Clostridioides_difficile_BI1	Clostridioides difficile	Clostridioides	Firmicutes	0	0	0	0	0	1	0	0	0	0	0	0	0	0	0	0	0	1	0	0	1
Clostridioides_difficile_CD37	Clostridioides difficile	Clostridioides	Firmicutes	0	0	0	0	0	1	0	0	0	0	1	0	0	0	0	0	0	1	0	0	1
Clostridioides_difficile_CIP_107932	Clostridioides difficile	Clostridioides	Firmicutes	0	0	0	0	0	1	0	0	0	0	0	0	0	0	0	0	0	1	0	0	1
Clostridioides_difficile_M120	Clostridioides difficile	Clostridioides	Firmicutes	1	0	0	0	0	1	0	0	0	0	1	0	0	0	0	0	1	1	0	0	1
Clostridioides_difficile_M68	Clostridioides difficile	Clostridioides	Firmicutes	1	0	0	0	0	1	0	0	0	0	1	0	0	0	0	0	1	1	0	0	1
Clostridioides_difficile_QCD_23m63	Clostridioides difficile	Clostridioides	Firmicutes	0	0	0	0	0	1	0	0	0	0	1	0	0	0	0	0	1	1	0	0	1
Clostridioides_difficile_QCD_37x79	Clostridioides difficile	Clostridioides	Firmicutes	0	0	0	0	0	1	0	0	0	0	0	0	0	0	0	0	0	1	0	0	1
Clostridioides_difficile_QCD_63q42	Clostridioides difficile	Clostridioides	Firmicutes	0	0	0	0	0	1	0	0	0	0	1	0	0	0	0	0	1	1	0	0	1
Clostridioides_difficile_QCD_66c26	Clostridioides difficile	Clostridioides	Firmicutes	0	0	0	0	0	1	0	0	0	0	0	0	0	0	0	0	0	1	0	0	1
Clostridioides_difficile_QCD_76w55	Clostridioides difficile	Clostridioides	Firmicutes	0	0	0	0	0	1	0	0	0	0	0	0	0	0	0	0	0	1	0	0	1
Clostridioides_difficile_QCD_97b34	Clostridioides difficile	Clostridioides	Firmicutes	0	0	0	0	0	1	0	0	0	0	0	0	0	0	0	0	0	1	0	0	1
Clostridium_acetobutylicum_ATCC_824	Clostridium acetobutylicum	Clostridium	Firmicutes	0	0	0	0	0	1	0	0	0	0	0	0	0	0	0	0	0	1	0	0	0
Clostridium_acetobutylicum_DSM_1731	Clostridium acetobutylicum	Clostridium	Firmicutes	0	0	0	0	0	1	0	0	0	0	0	0	0	0	0	0	0	1	0	0	0
Clostridium_acetobutylicum_EA_2018	Clostridium acetobutylicum	Clostridium	Firmicutes	0	0	0	0	0	1	0	0	0	0	0	0	0	0	0	0	0	1	0	0	0
Clostridium_asparagiforme_DSM_15981	Enterocloster asparagiformis	Enterocloster	Firmicutes	0	0	0	0	0	1	0	1	1	0	0	1	0	0	0	0	0	1	0	0	0
Clostridium_bartlettii_DSM_16795	Intestinibacter bartlettii	Intestinibacter	Firmicutes	0	0	0	0	0	1	0	0	1	0	1	0	0	0	0	0	0	0	0	0	0
Clostridium_beijerinckii_G117	Clostridium beijerinckii	Clostridium	Firmicutes	1	0	0	0	0	1	0	0	1	0	0	0	0	0	0	0	0	1	0	0	0
Clostridium_beijerinckii_NCIMB_8052	Clostridium beijerinckii	Clostridium	Firmicutes	1	0	0	0	0	1	0	0	1	0	0	0	0	0	0	0	0	1	0	0	0
Clostridium_bolteae_90A5	Enterocloster bolteae	Enterocloster	Firmicutes	0	0	0	1	0	1	0	0	1	0	0	0	0	0	0	0	0	1	0	0	0
Clostridium_bolteae_90A9	Enterocloster bolteae	Enterocloster	Firmicutes	0	0	0	0	0	1	0	0	1	0	0	0	0	0	0	0	0	1	0	0	0
Clostridium_bolteae_90B3	Enterocloster bolteae	Enterocloster	Firmicutes	0	0	0	0	0	1	0	0	1	0	0	0	0	0	0	0	0	1	0	0	0
Clostridium_bolteae_90B7	Enterocloster bolteae	Enterocloster	Firmicutes	0	0	0	1	0	1	0	0	1	0	0	0	0	0	0	0	0	1	0	0	0
Clostridium_bolteae_90B8	Enterocloster bolteae	Enterocloster	Firmicutes	0	0	0	1	0	1	0	0	1	0	0	0	1	0	0	0	0	1	0	0	0
Clostridium_bolteae_ATCC_BAA_613	Enterocloster bolteae	Enterocloster	Firmicutes	0	0	0	1	0	1	0	0	1	0	0	0	1	0	0	0	0	1	0	0	0
Clostridium_botulinum_A2_str_Kyoto	Clostridium botulinum	Clostridium	Firmicutes	1	0	0	0	0	1	0	0	0	0	0	0	0	0	0	0	0	1	0	0	0
Clostridium_botulinum_A3_str_Loch_Maree	Clostridium botulinum	Clostridium	Firmicutes	1	0	0	0	0	1	0	0	0	0	0	0	0	0	0	0	0	1	0	0	0
Clostridium_botulinum_A_str_ATCC_19397	Clostridium botulinum	Clostridium	Firmicutes	0	0	0	0	1	1	0	0	0	0	0	0	0	0	0	0	0	1	0	0	0
Clostridium_botulinum_A_str_ATCC_3502	Clostridium botulinum	Clostridium	Firmicutes	0	0	0	0	1	1	0	0	0	0	0	0	0	0	0	0	0	1	0	0	0
Clostridium_botulinum_A_str_Hall	Clostridium botulinum	Clostridium	Firmicutes	0	0	0	0	1	1	0	0	0	0	0	0	0	0	0	0	0	1	0	0	0
Clostridium_botulinum_B1_str_Okra	Clostridium botulinum	Clostridium	Firmicutes	1	0	0	0	1	1	0	0	0	0	0	0	0	0	0	0	0	1	0	0	0
Clostridium_botulinum_BKT015925	Clostridium botulinum	Clostridium	Firmicutes	1	0	0	0	0	1	0	0	0	0	0	0	0	0	0	0	1	1	0	0	1
Clostridium_botulinum_B_str_Eklund_17B	Clostridium botulinum	Clostridium	Firmicutes	1	0	0	0	0	1	0	0	0	0	0	0	0	0	0	0	1	0	0	0	1
Clostridium_botulinum_Ba4_str_657	Clostridium botulinum	Clostridium	Firmicutes	1	0	0	0	1	1	0	0	0	0	0	0	0	0	0	0	0	1	0	0	0
Clostridium_botulinum_Bf	Clostridium botulinum	Clostridium	Firmicutes	1	0	0	0	1	1	0	0	0	0	0	0	0	0	0	0	0	1	0	0	0
Clostridium_botulinum_CB11_1_1	Clostridium botulinum	Clostridium	Firmicutes	1	0	0	0	0	1	0	0	0	0	0	0	0	0	0	0	0	0	0	0	0
Clostridium_botulinum_CDC66177	Clostridium botulinum	Clostridium	Firmicutes	1	0	0	0	0	1	0	0	0	0	0	0	0	0	0	0	0	0	0	0	0
Clostridium_botulinum_C_str_Eklund	Clostridium botulinum	Clostridium	Firmicutes	0	0	0	0	0	1	0	0	0	0	0	0	0	0	0	0	0	1	0	0	1
Clostridium_botulinum_D_str_1873	Clostridium botulinum	Clostridium	Firmicutes	1	0	0	0	0	1	0	0	0	0	0	0	0	0	0	0	0	1	0	0	0
Clostridium_botulinum_E1_str_BoNT_E_Beluga	Clostridium botulinum	Clostridium	Firmicutes	1	0	0	0	0	1	0	0	0	0	0	0	0	0	0	0	1	0	0	0	1
Clostridium_botulinum_E3_str_Alaska_E43	Clostridium botulinum	Clostridium	Firmicutes	1	0	0	0	0	1	0	0	0	0	0	0	0	0	0	0	1	0	0	0	1
Clostridium_botulinum_F_str_230613	Clostridium botulinum	Clostridium	Firmicutes	1	0	0	0	1	1	0	0	0	0	0	0	0	1	0	0	0	1	0	0	0
Clostridium_botulinum_F_str_Langeland	Clostridium botulinum	Clostridium	Firmicutes	1	0	0	0	1	1	0	0	0	0	0	0	0	1	0	0	0	1	0	0	0
Clostridium_botulinum_H04402_065	Clostridium botulinum	Clostridium	Firmicutes	1	0	0	0	1	1	0	0	0	0	0	0	0	0	0	0	0	1	0	0	0
Clostridium_botulinum_NCTC_2916	Clostridium botulinum	Clostridium	Firmicutes	1	0	0	0	1	1	0	0	0	0	0	0	0	0	0	0	0	1	0	0	0
Clostridium_butyricum_5521	Clostridium butyricum	Clostridium	Firmicutes	0	0	0	0	1	1	0	1	1	0	0	0	0	0	0	0	0	1	1	0	0
Clostridium_butyricum_60E_3	Clostridium butyricum	Clostridium	Firmicutes	0	0	0	0	0	1	0	1	1	0	0	0	0	0	0	0	0	1	1	0	0
Clostridium_butyricum_DKU_01	Clostridium butyricum	Clostridium	Firmicutes	0	0	0	0	1	1	0	1	1	0	0	0	0	0	0	0	0	1	1	0	0
Clostridium_butyricum_DSM_10702	Clostridium butyricum	Clostridium	Firmicutes	1	0	0	0	0	1	0	0	1	0	0	0	0	0	0	0	0	1	1	0	0
Clostridium_butyricum_E4_str_BoNT_E_BL5262	Clostridium butyricum	Clostridium	Firmicutes	0	0	0	0	1	1	0	1	1	0	0	0	0	0	0	0	0	1	1	0	0
Clostridium_celatum_DSM_1785	Clostridium celatum	Clostridium	Firmicutes	0	0	0	0	0	1	0	1	1	0	0	0	0	0	0	0	0	0	0	0	0
Clostridium_citroniae_WAL_17108	Enterocloster citroniae	Enterocloster	Firmicutes	0	0	0	0	0	1	0	1	1	0	0	1	0	0	0	0	0	0	0	0	0
Clostridium_clariflavum_DSM_19732	Acetivibrio clariflavus	Acetivibrio	Firmicutes	0	0	0	0	0	1	0	0	0	0	0	0	0	0	0	0	0	0	0	0	0
Clostridium_clostridioforme_2_1_49FAA	Enterocloster clostridioformis	Enterocloster	Firmicutes	0	0	0	0	0	1	0	1	1	0	0	0	0	0	0	0	0	1	0	0	0
Clostridium_clostridioforme_90A1	Enterocloster clostridioformis	Enterocloster	Firmicutes	0	0	0	1	0	1	0	1	1	0	0	0	0	0	0	0	0	1	0	0	0
Clostridium_clostridioforme_90A3	Enterocloster clostridioformis	Enterocloster	Firmicutes	0	0	0	1	0	1	0	1	1	0	0	0	0	0	0	0	0	1	0	0	0
Clostridium_clostridioforme_90A4	Enterocloster clostridioformis	Enterocloster	Firmicutes	0	0	0	1	0	1	0	1	1	0	0	0	0	0	0	0	0	1	0	0	0
Clostridium_clostridioforme_90A6	Enterocloster clostridioformis	Enterocloster	Firmicutes	0	0	0	1	0	1	0	1	1	0	0	0	0	0	0	0	0	1	0	0	0
Clostridium_clostridioforme_90A7	Enterocloster clostridioformis	Enterocloster	Firmicutes	0	0	0	0	0	1	0	0	1	0	0	0	0	0	0	0	0	1	0	0	0
Clostridium_clostridioforme_90A8	Enterocloster clostridioformis	Enterocloster	Firmicutes	0	0	0	0	0	1	0	1	1	0	0	0	0	0	0	0	0	1	0	0	0
Clostridium_clostridioforme_90B1	Enterocloster clostridioformis	Enterocloster	Firmicutes	0	0	0	1	0	1	0	1	1	0	0	0	0	0	0	0	0	1	0	0	0
Clostridium_clostridioforme_CM201	Enterocloster clostridioformis	Enterocloster	Firmicutes	0	0	0	1	0	1	0	1	1	0	0	0	0	0	0	0	0	1	0	0	0
Clostridium_colicanis_209318	Clostridium colicanis	Clostridium	Firmicutes	0	0	0	0	0	1	0	1	1	0	0	0	0	0	0	0	0	1	0	0	0
Clostridium_difficile_CD196	Clostridioides difficile	Clostridioides	Firmicutes	0	0	0	0	0	1	0	0	0	0	0	0	0	0	0	0	0	1	0	0	1
Clostridium_difficile_NAP07	Clostridioides difficile	Clostridioides	Firmicutes	1	0	0	0	0	1	0	0	0	0	1	0	0	0	0	0	1	1	0	0	1
Clostridium_difficile_NAP08	Clostridioides difficile	Clostridioides	Firmicutes	1	0	0	0	0	1	0	0	0	0	1	0	0	0	0	0	1	1	0	0	1
Clostridium_difficile_R20291	Clostridioides difficile	Clostridioides	Firmicutes	0	0	0	0	0	1	0	0	0	0	0	0	0	0	0	0	0	1	0	0	1
Clostridium_glycolicum_ATCC_14880	Terrisporobacter glycolicus	Terrisporobacter	Firmicutes	1	0	0	0	1	1	0	0	0	0	0	0	0	0	0	0	0	0	0	0	0
Clostridium_hathewayi_12489931	Hungatella hathewayi	Hungatella	Firmicutes	0	0	0	0	1	1	0	1	1	0	0	0	0	0	0	0	0	1	0	0	0
Clostridium_hathewayi_WAL_18680	Hungatella hathewayi	Hungatella	Firmicutes	0	0	0	0	0	1	0	0	1	0	0	0	0	0	0	0	0	1	0	0	0
Clostridium_hiranonis_TO_931_DSM_13275	Peptacetobacter hiranonis	Peptacetobacter	Firmicutes	0	0	0	1	0	1	0	0	0	0	1	1	0	0	1	0	0	0	1	0	0
Clostridium_hylemonae_DSM_15053	[Clostridium] hylemonae	Lachnoclostridium	Firmicutes	0	0	0	0	0	1	0	0	1	0	1	1	0	0	1	0	0	1	0	0	0
Clostridium_innocuum_2959	[Clostridium] innocuum	Erysipelatoclostridium	Firmicutes	0	0	0	1	0	1	0	0	0	0	0	0	0	0	0	0	0	0	0	0	0
Clostridium_leptum_DSM_753	[Clostridium] leptum	unclassified Ruminococcaceae	Firmicutes	0	0	0	0	0	1	0	1	1	0	0	0	0	0	1	0	0	1	0	0	0
Clostridium_methylpentosum_R2_DSM_5476	[Clostridium] methylpentosum	unclassified Ruminococcaceae	Firmicutes	0	0	0	0	0	0	0	0	0	0	0	0	0	0	0	0	0	0	0	0	0
Clostridium_nexile_DSM_1787	Tyzzerella nexilis	Tyzzerella	Firmicutes	0	0	0	1	0	1	0	0	1	0	1	0	0	0	0	0	0	0	0	0	0
Clostridium_papyrosolvens_DSM_2782	Ruminiclostridium papyrosolvens	Ruminiclostridium	Firmicutes	0	0	0	0	0	1	0	0	1	0	0	0	0	0	0	0	1	1	1	0	0
Clostridium_pasteurianum_BC1	Clostridium pasteurianum	Clostridium	Firmicutes	1	0	0	0	0	1	0	0	0	0	0	0	0	0	0	0	0	1	0	0	0
Clostridium_pasteurianum_DSM_525_ATCC_6013	Clostridium pasteurianum	Clostridium	Firmicutes	1	0	0	0	0	1	0	0	0	0	0	0	0	0	0	0	0	1	1	0	0
Clostridium_perfringens_ATCC_13124	Clostridium perfringens	Clostridium	Firmicutes	0	0	0	0	1	1	0	0	1	0	0	0	0	0	0	0	0	0	0	0	0
Clostridium_perfringens_B_str_ATCC_3626	Clostridium perfringens	Clostridium	Firmicutes	0	0	0	1	1	1	0	0	1	0	0	0	0	0	0	0	0	0	0	0	0
Clostridium_perfringens_CPE_str_F4969	Clostridium perfringens	Clostridium	Firmicutes	0	0	0	0	1	1	0	1	1	0	0	0	0	0	0	0	0	1	0	0	0
Clostridium_perfringens_C_str_JGS1495	Clostridium perfringens	Clostridium	Firmicutes	0	0	0	1	1	1	0	1	1	0	0	0	0	0	0	0	0	1	0	0	0
Clostridium_perfringens_D_str_JGS1721	Clostridium perfringens	Clostridium	Firmicutes	0	0	0	0	1	1	0	1	1	0	0	0	0	0	0	0	0	1	0	0	0
Clostridium_perfringens_E_str_JGS1987	Clostridium perfringens	Clostridium	Firmicutes	0	0	0	0	1	1	0	1	1	0	0	0	0	0	0	0	1	1	0	0	0
Clostridium_perfringens_F262	Clostridium perfringens	Clostridium	Firmicutes	0	0	0	1	1	1	0	1	1	0	0	0	0	0	0	0	0	1	0	0	0
Clostridium_perfringens_NCTC_8239	Clostridium perfringens	Clostridium	Firmicutes	0	0	0	0	1	1	0	1	1	0	0	0	0	0	0	0	0	1	0	0	0
Clostridium_perfringens_SM101	Clostridium perfringens	Clostridium	Firmicutes	0	0	0	0	1	1	0	0	1	0	0	0	0	0	0	0	1	1	0	0	0
Clostridium_perfringens_WAL_14572	Clostridium perfringens	Clostridium	Firmicutes	0	0	0	1	1	1	0	1	1	0	0	0	0	0	0	0	0	1	0	0	0
Clostridium_perfringens_str_13	Clostridium perfringens	Clostridium	Firmicutes	0	0	0	0	1	1	0	1	1	0	0	0	0	0	0	0	0	1	0	0	0
Clostridium_ramosum_VPI_0427_DSM_1402	Erysipelatoclostridium ramosum	Erysipelatoclostridium	Firmicutes	0	0	0	0	0	1	0	0	1	0	0	1	0	0	0	0	0	1	0	0	0
Clostridium_saccharolyticum_WM1	Lacrimispora saccharolytica	Lacrimispora	Firmicutes	0	0	0	0	1	1	0	0	1	0	0	0	0	0	0	0	0	1	0	0	0
Clostridium_saccharoperbutylacetonicum_N1_4_HMT	Clostridium saccharoperbutylacetonicum	Clostridium	Firmicutes	1	0	0	0	0	1	0	1	1	0	0	0	0	0	0	0	0	1	0	0	0
Clostridium_sartagoforme_AAU1	Clostridium sartagoforme	Clostridium	Firmicutes	0	0	0	0	0	1	0	1	1	0	0	0	0	0	0	0	0	1	0	0	0
Clostridium_scindens_ATCC_35704	[Clostridium] scindens	Lachnoclostridium	Firmicutes	0	0	0	0	0	1	0	0	1	0	1	1	0	0	1	0	0	0	0	0	0
Clostridium_sp_7_2_43FAA	Clostridium sp. 7_2_43FAA	Clostridium	Firmicutes	0	0	0	0	1	1	0	1	1	0	1	0	0	0	0	0	0	1	0	0	0
Clostridium_sp_7_3_54FAA	Clostridium sp. 7_3_54FAA	Clostridium	Firmicutes	0	0	0	1	0	1	0	0	1	0	0	0	0	0	0	0	0	0	0	0	0
Clostridium_sp_ASF356	Clostridium sp. ASF356	Clostridium	Firmicutes	1	0	0	0	0	1	0	0	0	0	0	0	0	0	0	0	0	0	0	0	0
Clostridium_sp_BNL1100	Clostridium sp. BNL1100	Clostridium	Firmicutes	0	0	0	0	0	1	0	0	1	0	0	0	0	0	0	0	0	0	0	0	0
Clostridium_sp_D5	Clostridium sp. D5	Clostridium	Firmicutes	0	0	0	0	0	1	0	0	1	0	0	0	0	0	0	0	0	1	0	0	1
Clostridium_sp_DL_VIII	Clostridium sp. DL-VIII	Clostridium	Firmicutes	1	0	0	0	0	1	0	0	1	0	0	0	0	0	0	0	0	1	0	0	0
Clostridium_sp_HGF2	Clostridium sp. HGF2	Clostridium	Firmicutes	0	0	0	0	0	1	0	0	0	0	0	0	0	0	0	0	0	1	0	0	0
Clostridium_sp_L2_50	Clostridium sp. L2-50	Clostridium	Firmicutes	0	0	0	1	0	1	0	0	1	0	0	1	0	0	0	0	0	1	0	0	0
Clostridium_sp_M62_1	Clostridium sp. M62/1	Clostridium	Firmicutes	0	0	0	1	0	1	0	0	0	0	0	0	0	0	1	0	0	1	0	0	0
Clostridium_sp_MSTE9	Clostridium sp. MSTE9	Clostridium	Firmicutes	0	0	0	0	0	1	0	0	0	0	0	0	0	0	0	0	0	0	0	0	0
Clostridium_sp_SS2_1	Clostridium sp. SS2/1	Clostridium	Firmicutes	1	0	0	1	0	1	0	0	1	0	0	1	0	0	0	0	0	1	0	0	0
Clostridium_sp_SY8519	Clostridium sp. SY8519	Clostridium	Firmicutes	1	0	0	1	0	1	0	0	0	0	0	0	0	0	0	0	0	0	0	0	0
Clostridium_spiroforme_DSM_1552	[Clostridium] spiroforme	Erysipelatoclostridium	Firmicutes	0	0	0	0	0	1	0	0	1	0	0	0	0	0	0	0	0	0	0	0	0
Clostridium_sporogenes_ATCC_15579	Clostridium sporogenes	Clostridium	Firmicutes	0	0	0	0	0	1	0	0	0	0	0	0	0	0	0	0	0	1	0	0	0
Clostridium_sporogenes_PA_3679	Clostridium sporogenes	Clostridium	Firmicutes	1	0	0	0	1	1	0	0	0	0	0	0	0	0	0	0	0	1	0	0	0
Clostridium_sporosphaeroides_DSM_1294	[Clostridium] sporosphaeroides	unclassified Ruminococcaceae	Firmicutes	0	0	0	0	0	1	0	0	0	0	0	0	0	0	0	0	0	1	0	0	0
Clostridium_stercorarium_subsp_stercorarium_DSM_8532	Thermoclostridium stercorarium	Thermoclostridium	Firmicutes	0	0	0	0	0	1	0	1	1	0	0	0	0	0	0	0	0	0	1	0	0
Clostridium_sticklandii_DSM_519	Acetoanaerobium sticklandii	Acetoanaerobium	Firmicutes	0	0	0	0	0	1	0	0	0	0	0	0	0	0	0	0	0	0	1	0	0
Clostridium_symbiosum_WAL_14163	[Clostridium] symbiosum	Lachnoclostridium	Firmicutes	0	0	0	0	0	1	0	0	1	0	0	0	1	0	1	0	0	1	0	0	0
Clostridium_symbiosum_WAL_14673	[Clostridium] symbiosum	Lachnoclostridium	Firmicutes	0	0	0	0	0	1	0	0	1	0	0	0	1	0	1	0	0	1	0	0	0
Clostridium_tyrobutyricum_DSM_2637	Clostridium tyrobutyricum	Clostridium	Firmicutes	1	0	0	0	0	1	0	0	0	0	0	0	0	0	0	0	0	1	0	0	0
Clostridium_tyrobutyricum_UC7086	Clostridium tyrobutyricum	Clostridium	Firmicutes	1	0	0	0	0	1	0	0	0	0	0	0	0	0	0	0	0	0	0	0	0
Cohnella_laeviribosi_DSM_21336	Cohnella laeviribosi	Cohnella	Firmicutes	0	0	0	0	0	1	0	0	1	0	0	0	0	0	0	0	0	1	0	0	0
Collinsella_aerofaciens_ATCC_25986	Collinsella aerofaciens	Collinsella	Actinobacteria	0	0	0	1	0	0	0	0	0	0	0	1	1	0	0	1	0	1	0	0	0
Collinsella_intestinalis_DSM_13280	Collinsella intestinalis	Collinsella	Actinobacteria	0	0	0	0	0	1	0	0	0	0	0	0	1	0	0	0	0	0	0	0	0
Collinsella_stercoris_DSM_13279	Collinsella stercoris	Collinsella	Actinobacteria	0	0	0	0	0	1	0	0	0	0	1	1	1	0	0	0	0	0	0	0	0
Collinsella_tanakaei_YIT_12063	Collinsella tanakaei	Collinsella	Actinobacteria	0	0	0	1	0	1	0	1	0	0	0	0	0	0	0	0	0	1	0	0	0
Comamonas_testosteroni_ATCC_11996	Comamonas testosteroni	Comamonas	Proteobacteria	0	0	0	0	1	0	0	0	0	0	0	0	0	0	0	0	0	0	0	0	0
Comamonas_testosteroni_CNB_2	Comamonas testosteroni	Comamonas	Proteobacteria	0	0	0	0	0	0	0	0	0	0	0	0	0	0	0	0	0	1	0	0	0
Comamonas_testosteroni_KF_1	Comamonas testosteroni	Comamonas	Proteobacteria	0	0	0	0	1	0	0	0	0	0	0	0	0	0	0	0	0	1	0	0	0
Comamonas_testosteroni_NBRC_100989	Comamonas testosteroni	Comamonas	Proteobacteria	0	0	0	0	1	0	0	0	0	0	0	0	0	0	0	0	0	1	0	0	0
Comamonas_testosteroni_S44	Comamonas testosteroni	Comamonas	Proteobacteria	0	0	0	0	1	0	0	0	0	0	0	0	0	0	0	0	0	0	0	0	0
Coprobacillus_sp_29_1	Coprobacillus cateniformis	Coprobacillus	Firmicutes	0	0	0	1	0	1	0	0	1	0	0	1	1	0	0	0	0	1	0	0	0
Coprobacillus_sp_3_3_56FAA	Coprobacillus sp. 3_3_56FAA	Coprobacillus	Firmicutes	0	0	0	0	0	1	0	0	1	0	0	0	0	0	0	0	0	1	0	0	0
Coprobacillus_sp_8_2_54BFAA	Coprobacillus sp. 8_2_54BFAA	Coprobacillus	Firmicutes	0	0	0	1	0	1	0	0	1	0	0	0	0	0	0	0	0	1	0	0	0
Coprobacillus_sp_D7	Coprobacillus sp. D7	Coprobacillus	Firmicutes	0	0	0	0	0	1	0	0	1	0	0	0	0	0	0	0	0	1	0	0	0
Coprococcus_catus_GD_7	Coprococcus catus	Coprococcus	Firmicutes	0	0	0	1	0	1	0	0	1	0	0	0	0	0	0	0	0	1	0	0	0
Coprococcus_comes_ATCC_27758	Coprococcus comes	Coprococcus	Firmicutes	0	0	0	1	0	0	0	0	1	0	0	0	0	0	0	0	0	0	0	0	0
Coprococcus_eutactus_ATCC_27759	Coprococcus eutactus	Coprococcus	Firmicutes	0	0	0	1	0	1	0	0	1	0	0	1	0	0	0	0	0	1	0	0	0
Coprococcus_sp_HPP0048	Coprococcus sp. HPP0048	Coprococcus	Firmicutes	0	0	0	0	0	1	0	0	1	0	0	0	0	0	0	0	0	0	0	0	0
Coprococcus_sp_HPP0074	Coprococcus sp. HPP0074	Coprococcus	Firmicutes	0	0	0	0	0	1	0	0	1	0	0	0	0	0	0	0	0	0	0	0	0
Corynebacterium_accolens_ATCC_49725	Corynebacterium accolens	Corynebacterium	Actinobacteria	0	0	0	0	0	1	0	0	0	0	0	0	0	0	0	0	0	0	1	0	0
Corynebacterium_ammoniagenes_DSM_20306	Corynebacterium ammoniagenes	Corynebacterium	Actinobacteria	0	0	0	0	0	0	0	0	0	0	0	0	0	0	0	0	0	0	1	0	0
Corynebacterium_amycolatum_SK46	Corynebacterium amycolatum	Corynebacterium	Actinobacteria	0	0	0	0	0	1	0	0	0	0	0	0	0	0	0	0	0	0	0	0	0
Corynebacterium_aurimucosum_ATCC_700975	Corynebacterium aurimucosum	Corynebacterium	Actinobacteria	0	0	0	0	0	1	0	0	0	0	0	0	0	0	0	0	0	0	0	0	0
Corynebacterium_durum_F0235	Corynebacterium durum	Corynebacterium	Actinobacteria	0	0	0	0	0	0	0	0	1	0	0	0	0	0	0	0	0	0	0	0	0
Corynebacterium_efficiens_YS_314	Corynebacterium efficiens	Corynebacterium	Actinobacteria	0	0	0	0	1	0	0	1	0	0	0	0	0	0	0	0	0	0	1	0	0
Corynebacterium_glucuronolyticum_ATCC_51866	Corynebacterium glucuronolyticum	Corynebacterium	Actinobacteria	0	0	0	0	0	0	0	1	0	0	0	0	0	0	0	0	0	0	1	0	0
Corynebacterium_glucuronolyticum_ATCC_51867	Corynebacterium glucuronolyticum	Corynebacterium	Actinobacteria	0	0	0	0	0	0	0	1	0	0	0	0	0	0	0	0	0	0	1	0	0
Corynebacterium_kroppenstedtii_DSM_44385	Corynebacterium kroppenstedtii	Corynebacterium	Actinobacteria	0	0	0	0	0	1	0	0	0	0	0	0	0	0	0	0	0	0	0	0	0
Corynebacterium_mastitidis_DSM_44356	Corynebacterium mastitidis	Corynebacterium	Actinobacteria	0	0	0	0	0	1	0	0	0	0	0	0	0	0	0	0	0	0	1	0	0
Corynebacterium_propinquum_DSM_44285	Corynebacterium propinquum	Corynebacterium	Actinobacteria	0	0	0	0	0	0	0	0	0	0	0	0	0	0	0	0	0	0	0	0	0
Corynebacterium_pseudogenitalium_ATCC_33035	Corynebacterium pseudogenitalium	Corynebacterium	Actinobacteria	0	0	0	0	0	0	0	0	0	0	0	0	0	0	0	0	0	0	1	0	0
Corynebacterium_sp_HFH0082	Corynebacterium sp. HFH0082	Corynebacterium	Actinobacteria	0	0	0	0	0	1	0	0	0	0	0	0	0	0	0	0	0	0	0	0	0
Corynebacterium_striatum_ATCC_6940	Corynebacterium striatum	Corynebacterium	Actinobacteria	0	0	0	0	0	0	0	0	0	0	0	0	0	0	0	0	0	0	0	0	0
Corynebacterium_tuberculostearicum_SK141	Corynebacterium tuberculostearicum	Corynebacterium	Actinobacteria	0	0	0	0	0	0	0	0	0	0	0	0	0	0	0	0	0	0	1	0	0
Corynebacterium_ulcerans_809	Corynebacterium ulcerans	Corynebacterium	Actinobacteria	0	0	0	0	0	1	0	0	0	0	0	0	0	0	0	0	0	0	0	0	0
Corynebacterium_ulcerans_BR_AD22	Corynebacterium ulcerans	Corynebacterium	Actinobacteria	0	0	0	0	0	1	0	0	0	0	0	0	0	0	0	0	0	0	0	0	0
Corynebacterium_variabile_DSM_44702	Corynebacterium variabile	Corynebacterium	Actinobacteria	0	0	0	0	0	1	0	0	0	0	0	0	0	0	0	0	0	0	1	0	0
Cronobacter_sakazakii_2151	Cronobacter sakazakii	Cronobacter	Proteobacteria	0	0	0	0	1	1	0	0	1	0	0	0	0	0	0	0	0	1	0	1	0
Cronobacter_sakazakii_680	Cronobacter sakazakii	Cronobacter	Proteobacteria	0	0	0	0	1	1	0	0	1	0	0	0	0	0	0	0	0	1	0	1	0
Cronobacter_sakazakii_696	Cronobacter sakazakii	Cronobacter	Proteobacteria	0	0	0	0	1	1	0	0	1	0	0	0	0	0	0	0	0	1	0	1	0
Cronobacter_sakazakii_701	Cronobacter sakazakii	Cronobacter	Proteobacteria	0	0	0	0	1	0	0	0	1	0	0	0	0	0	0	0	0	1	0	1	0
Cronobacter_sakazakii_ATCC_BAA_894	Cronobacter sakazakii	Cronobacter	Proteobacteria	0	0	0	0	1	1	0	0	1	0	0	0	0	0	0	0	0	0	0	1	0
Cronobacter_sakazakii_E764	Cronobacter sakazakii	Cronobacter	Proteobacteria	0	0	0	0	1	1	0	0	1	0	0	0	0	0	0	0	0	1	0	1	0
Cronobacter_sakazakii_ES15	Cronobacter sakazakii	Cronobacter	Proteobacteria	0	0	0	0	1	1	0	0	1	0	0	0	0	0	0	0	0	1	0	1	0
Cronobacter_sakazakii_ES35	Cronobacter sakazakii	Cronobacter	Proteobacteria	0	0	0	0	1	1	0	0	1	0	0	0	0	0	0	0	0	1	0	1	0
Cronobacter_sakazakii_ES713	Cronobacter sakazakii	Cronobacter	Proteobacteria	0	0	0	0	1	1	0	0	1	0	0	0	0	0	0	0	0	1	0	1	0
Cronobacter_sakazakii_SP291	Cronobacter sakazakii	Cronobacter	Proteobacteria	0	0	0	0	1	1	0	0	1	0	0	0	0	0	0	0	0	1	0	1	0
Cryocola_sp_340MFSha3_1	Cryocola sp. 340MFSha3.1	Cryocola	Actinobacteria	0	0	0	0	0	1	0	0	0	0	0	0	0	0	0	0	0	0	1	0	0
Cryptobacterium_curtum_DSM_15641	Cryptobacterium curtum	Cryptobacterium	Actinobacteria	0	0	0	0	0	0	0	0	0	0	0	0	0	0	0	0	0	1	0	0	0
Cupriavidus_metallidurans_CH34	Cupriavidus metallidurans	Cupriavidus	Proteobacteria	0	0	0	0	1	0	0	0	0	0	0	0	0	0	0	0	1	1	1	0	0
Curtobacterium_flaccumfaciens_UCD_AKU	Curtobacterium flaccumfaciens	Curtobacterium	Actinobacteria	0	0	0	0	1	1	0	0	1	0	0	0	0	0	0	0	0	0	0	0	0
Cutibacterium_acnes_266	Cutibacterium acnes	Cutibacterium	Actinobacteria	0	0	0	0	0	1	0	1	1	0	0	0	0	0	0	0	0	0	0	0	0
Cutibacterium_acnes_6609	Cutibacterium acnes	Cutibacterium	Actinobacteria	0	0	0	0	0	1	0	1	0	0	0	0	0	0	0	0	0	0	0	0	0
Cutibacterium_acnes_ATCC_11828	Cutibacterium acnes	Cutibacterium	Actinobacteria	0	0	0	0	0	1	0	1	1	0	0	0	0	0	0	0	0	0	0	0	0
Cutibacterium_acnes_C1	Cutibacterium acnes	Cutibacterium	Actinobacteria	0	0	0	0	0	1	0	1	1	0	0	0	0	0	0	0	0	0	0	0	0
Cutibacterium_acnes_FZ1_2_0	Cutibacterium acnes	Cutibacterium	Actinobacteria	0	0	0	0	0	1	0	1	1	0	0	0	0	0	0	0	0	0	0	0	0
Cutibacterium_acnes_HL001PA1	Cutibacterium acnes	Cutibacterium	Actinobacteria	0	0	0	0	0	1	0	1	1	0	0	0	0	0	0	0	0	0	0	0	0
Cutibacterium_acnes_HL002PA1	Cutibacterium acnes	Cutibacterium	Actinobacteria	0	0	0	0	0	1	0	1	1	0	0	0	0	0	0	0	0	0	0	0	0
Cutibacterium_acnes_HL002PA2	Cutibacterium acnes	Cutibacterium	Actinobacteria	0	0	0	0	0	1	0	1	1	0	0	0	0	0	0	0	0	0	0	0	0
Cutibacterium_acnes_HL002PA3	Cutibacterium acnes	Cutibacterium	Actinobacteria	0	0	0	0	0	1	0	1	1	0	0	0	0	0	0	0	0	0	0	0	0
Cutibacterium_acnes_HL005PA1	Cutibacterium acnes	Cutibacterium	Actinobacteria	0	0	0	0	0	1	0	1	1	0	0	0	0	0	0	0	0	0	0	0	0
Cutibacterium_acnes_HL005PA2	Cutibacterium acnes	Cutibacterium	Actinobacteria	0	0	0	0	0	1	0	1	1	0	0	0	0	0	0	0	0	0	0	0	0
Cutibacterium_acnes_HL005PA4	Cutibacterium acnes	Cutibacterium	Actinobacteria	0	0	0	0	0	1	0	1	1	0	0	0	0	0	0	0	0	0	0	0	0
Cutibacterium_acnes_HL007PA1	Cutibacterium acnes	Cutibacterium	Actinobacteria	0	0	0	0	0	1	0	1	1	0	0	0	0	0	0	0	0	0	0	0	0
Cutibacterium_acnes_HL013PA1	Cutibacterium acnes	Cutibacterium	Actinobacteria	0	0	0	0	0	1	0	1	1	0	0	0	0	0	0	0	0	0	0	0	0
Cutibacterium_acnes_HL013PA2	Cutibacterium acnes	Cutibacterium	Actinobacteria	0	0	0	0	0	1	0	1	1	0	0	0	0	0	0	0	0	0	0	0	0
Cutibacterium_acnes_HL020PA1	Cutibacterium acnes	Cutibacterium	Actinobacteria	0	0	0	0	0	1	0	1	1	0	0	0	0	0	0	0	0	0	0	0	0
Cutibacterium_acnes_HL025PA1	Cutibacterium acnes	Cutibacterium	Actinobacteria	0	0	0	0	0	1	0	1	1	0	0	0	0	0	0	0	0	0	0	0	0
Cutibacterium_acnes_HL027PA1	Cutibacterium acnes	Cutibacterium	Actinobacteria	0	0	0	0	0	1	0	1	1	0	0	0	0	0	0	0	0	0	0	0	0
Cutibacterium_acnes_HL027PA2	Cutibacterium acnes	Cutibacterium	Actinobacteria	0	0	0	0	0	1	0	1	1	0	0	0	0	0	0	0	0	0	0	0	0
Cutibacterium_acnes_HL030PA1	Cutibacterium acnes	Cutibacterium	Actinobacteria	0	0	0	0	0	1	0	1	1	0	0	0	0	0	0	0	0	0	0	0	0
Cutibacterium_acnes_HL036PA1	Cutibacterium acnes	Cutibacterium	Actinobacteria	0	0	0	0	0	1	0	1	1	0	0	0	0	0	0	0	0	0	0	0	0
Cutibacterium_acnes_HL036PA2	Cutibacterium acnes	Cutibacterium	Actinobacteria	0	0	0	0	0	1	0	1	1	0	0	0	0	0	0	0	0	0	0	0	0
Cutibacterium_acnes_HL037PA1	Cutibacterium acnes	Cutibacterium	Actinobacteria	0	0	0	0	0	1	0	1	1	0	0	0	0	0	0	0	0	0	0	0	0
Cutibacterium_acnes_HL037PA2	Cutibacterium modestum	Cutibacterium	Actinobacteria	0	0	0	0	0	1	0	0	1	0	0	0	0	0	0	0	0	0	0	0	0
Cutibacterium_acnes_HL038PA1	Cutibacterium acnes	Cutibacterium	Actinobacteria	0	0	0	0	0	1	0	1	1	0	0	0	0	0	0	0	0	0	0	0	0
Cutibacterium_acnes_HL043PA1	Cutibacterium acnes	Cutibacterium	Actinobacteria	0	0	0	0	0	1	0	1	1	0	0	0	0	0	0	0	0	0	0	0	0
Cutibacterium_acnes_HL043PA2	Cutibacterium acnes	Cutibacterium	Actinobacteria	0	0	0	0	0	1	0	1	1	0	0	0	0	0	0	0	0	0	0	0	0
Cutibacterium_acnes_HL044PA1	Cutibacterium modestum	Cutibacterium	Actinobacteria	0	0	0	0	0	1	0	0	1	0	0	0	0	0	0	0	0	0	0	0	0
Cutibacterium_acnes_HL045PA1	Cutibacterium acnes	Cutibacterium	Actinobacteria	0	0	0	0	0	1	0	1	1	0	0	0	0	0	0	0	0	0	0	0	0
Cutibacterium_acnes_HL046PA1	Cutibacterium acnes	Cutibacterium	Actinobacteria	0	0	0	0	0	1	0	1	1	0	0	0	0	0	0	0	0	0	0	0	0
Cutibacterium_acnes_HL046PA2	Cutibacterium acnes	Cutibacterium	Actinobacteria	0	0	0	0	0	1	0	1	1	0	0	0	0	0	0	0	0	0	0	0	0
Cutibacterium_acnes_HL050PA1	Cutibacterium acnes	Cutibacterium	Actinobacteria	0	0	0	0	0	1	0	1	1	0	0	0	0	0	0	0	0	0	0	0	0
Cutibacterium_acnes_HL050PA2	Cutibacterium acnes	Cutibacterium	Actinobacteria	0	0	0	0	0	1	0	1	1	0	0	0	0	0	0	0	0	0	0	0	0
Cutibacterium_acnes_HL050PA3	Cutibacterium acnes	Cutibacterium	Actinobacteria	0	0	0	0	0	1	0	1	1	0	0	0	0	0	0	0	0	0	0	0	0
Cutibacterium_acnes_HL053PA1	Cutibacterium acnes	Cutibacterium	Actinobacteria	0	0	0	0	0	1	0	1	1	0	0	0	0	0	0	0	0	0	0	0	0
Cutibacterium_acnes_HL053PA2	Cutibacterium acnes	Cutibacterium	Actinobacteria	0	0	0	0	0	1	0	1	1	0	0	0	0	0	0	0	0	0	0	0	0
Cutibacterium_acnes_HL056PA1	Cutibacterium acnes	Cutibacterium	Actinobacteria	0	0	0	0	0	1	0	1	1	0	0	0	0	0	0	0	0	0	0	0	0
Cutibacterium_acnes_HL059PA1	Cutibacterium acnes	Cutibacterium	Actinobacteria	0	0	0	0	0	1	0	1	1	0	0	0	0	0	0	0	0	0	0	0	0
Cutibacterium_acnes_HL059PA2	Cutibacterium acnes	Cutibacterium	Actinobacteria	0	0	0	0	0	1	0	1	1	0	0	0	0	0	0	0	0	0	0	0	0
Cutibacterium_acnes_HL060PA1	Cutibacterium acnes	Cutibacterium	Actinobacteria	0	0	0	0	0	1	0	1	1	0	0	0	0	0	0	0	0	0	0	0	0
Cutibacterium_acnes_HL063PA1	Cutibacterium acnes	Cutibacterium	Actinobacteria	0	0	0	0	0	1	0	1	1	0	0	0	0	0	0	0	0	0	0	0	0
Cutibacterium_acnes_HL063PA2	Cutibacterium acnes	Cutibacterium	Actinobacteria	0	0	0	0	0	1	0	1	1	0	0	0	0	0	0	0	0	0	0	0	0
Cutibacterium_acnes_HL067PA1	Cutibacterium acnes	Cutibacterium	Actinobacteria	0	0	0	0	0	1	0	1	1	0	0	0	0	0	0	0	0	0	0	0	0
Cutibacterium_acnes_HL072PA1	Cutibacterium acnes	Cutibacterium	Actinobacteria	0	0	0	0	0	1	0	1	1	0	0	0	0	0	0	0	0	0	0	0	0
Cutibacterium_acnes_HL072PA2	Cutibacterium acnes	Cutibacterium	Actinobacteria	0	0	0	0	0	1	0	1	1	0	0	0	0	0	0	0	0	0	0	0	0
Cutibacterium_acnes_HL074PA1	Cutibacterium acnes	Cutibacterium	Actinobacteria	0	0	0	0	0	1	0	1	1	0	0	0	0	0	0	0	0	0	0	0	0
Cutibacterium_acnes_HL078PA1	Cutibacterium acnes	Cutibacterium	Actinobacteria	0	0	0	0	0	1	0	1	1	0	0	0	0	0	0	0	0	0	0	0	0
Cutibacterium_acnes_HL082PA1	Cutibacterium acnes	Cutibacterium	Actinobacteria	0	0	0	0	0	1	0	1	1	0	0	0	0	0	0	0	0	0	0	0	0
Cutibacterium_acnes_HL082PA2	Cutibacterium acnes	Cutibacterium	Actinobacteria	0	0	0	0	0	1	0	1	1	0	0	0	0	0	0	0	0	0	0	0	0
Cutibacterium_acnes_HL083PA1	Cutibacterium acnes	Cutibacterium	Actinobacteria	0	0	0	0	0	1	0	1	1	0	0	0	0	0	0	0	0	0	0	0	0
Cutibacterium_acnes_HL083PA2	Cutibacterium acnes	Cutibacterium	Actinobacteria	0	0	0	0	0	1	0	1	1	0	0	0	0	0	0	0	0	0	0	0	0
Cutibacterium_acnes_HL086PA1	Cutibacterium acnes	Cutibacterium	Actinobacteria	0	0	0	0	0	1	0	1	1	0	0	0	0	0	0	0	0	0	0	0	0
Cutibacterium_acnes_HL087PA2	Cutibacterium acnes	Cutibacterium	Actinobacteria	0	0	0	0	0	1	0	1	1	0	0	0	0	0	0	0	0	0	0	0	0
Cutibacterium_acnes_HL087PA3	Cutibacterium acnes	Cutibacterium	Actinobacteria	0	0	0	0	0	1	0	1	1	0	0	0	0	0	0	0	0	0	0	0	0
Cutibacterium_acnes_HL092PA1	Cutibacterium acnes	Cutibacterium	Actinobacteria	0	0	0	0	0	1	0	1	1	0	0	0	0	0	0	0	0	0	0	0	0
Cutibacterium_acnes_HL096PA1	Cutibacterium acnes	Cutibacterium	Actinobacteria	0	0	0	0	0	1	0	1	1	0	0	0	0	0	0	0	0	0	0	0	0
Cutibacterium_acnes_HL096PA2	Cutibacterium acnes	Cutibacterium	Actinobacteria	0	0	0	0	0	1	0	1	1	0	0	0	0	0	0	0	0	0	0	0	0
Cutibacterium_acnes_HL096PA3	Cutibacterium acnes	Cutibacterium	Actinobacteria	0	0	0	0	0	1	0	1	1	0	0	0	0	0	0	0	0	0	0	0	0
Cutibacterium_acnes_HL097PA1	Cutibacterium acnes	Cutibacterium	Actinobacteria	0	0	0	0	0	1	0	1	1	0	0	0	0	0	0	0	0	0	0	0	0
Cutibacterium_acnes_HL099PA1	Cutibacterium acnes	Cutibacterium	Actinobacteria	0	0	0	0	0	1	0	1	1	0	0	0	0	0	0	0	0	0	0	0	0
Cutibacterium_acnes_HL103PA1	Cutibacterium acnes	Cutibacterium	Actinobacteria	0	0	0	0	0	1	0	1	1	0	0	0	0	0	0	0	0	0	0	0	0
Cutibacterium_acnes_HL110PA1	Cutibacterium acnes	Cutibacterium	Actinobacteria	0	0	0	0	0	1	0	1	1	0	0	0	0	0	0	0	0	0	0	0	0
Cutibacterium_acnes_HL110PA2	Cutibacterium acnes	Cutibacterium	Actinobacteria	0	0	0	0	0	1	0	1	1	0	0	0	0	0	0	0	0	0	0	0	0
Cutibacterium_acnes_HL110PA3	Cutibacterium acnes	Cutibacterium	Actinobacteria	0	0	0	0	0	1	0	1	1	0	0	0	0	0	0	0	0	0	0	0	0
Cutibacterium_acnes_HL110PA4	Cutibacterium acnes	Cutibacterium	Actinobacteria	0	0	0	0	0	1	0	1	1	0	0	0	0	0	0	0	0	0	0	0	0
Cutibacterium_acnes_J139	Cutibacterium acnes	Cutibacterium	Actinobacteria	0	0	0	0	0	1	0	1	1	0	0	0	0	0	0	0	0	0	0	0	0
Cutibacterium_acnes_J165	Cutibacterium acnes	Cutibacterium	Actinobacteria	0	0	0	0	0	1	0	1	1	0	0	0	0	0	0	0	0	0	0	0	0
Cutibacterium_acnes_PRP_38	Cutibacterium acnes	Cutibacterium	Actinobacteria	0	0	0	0	0	1	0	1	1	0	0	0	0	0	0	0	0	0	0	0	0
Cutibacterium_acnes_SK137	Cutibacterium acnes	Cutibacterium	Actinobacteria	0	0	0	0	0	1	0	1	1	0	0	0	0	0	0	0	0	0	0	0	0
Cutibacterium_acnes_SK182	Cutibacterium acnes	Cutibacterium	Actinobacteria	0	0	0	0	0	1	0	1	1	0	0	0	0	0	0	0	0	0	0	0	0
Cutibacterium_acnes_SK187	Cutibacterium acnes	Cutibacterium	Actinobacteria	0	0	0	0	0	1	0	1	1	0	0	0	0	0	0	0	0	0	0	0	0
Cutibacterium_acnes_TypeIA2_P_acn17	Cutibacterium acnes	Cutibacterium	Actinobacteria	0	0	0	0	0	1	0	1	1	0	0	0	0	0	0	0	0	0	0	0	0
Cutibacterium_acnes_TypeIA2_P_acn31	Cutibacterium acnes	Cutibacterium	Actinobacteria	0	0	0	0	0	1	0	1	1	0	0	0	0	0	0	0	0	0	0	0	0
Cutibacterium_acnes_TypeIA2_P_acn33	Cutibacterium acnes	Cutibacterium	Actinobacteria	0	0	0	0	0	1	0	1	1	0	0	0	0	0	0	0	0	0	0	0	0
Delftia_acidovorans_CCUG_15835	Delftia acidovorans	Delftia	Proteobacteria	1	0	0	0	1	0	0	0	0	0	0	0	0	0	0	0	0	1	1	0	0
Delftia_acidovorans_CCUG_274B	Delftia acidovorans	Delftia	Proteobacteria	0	0	0	0	1	0	0	0	0	0	0	0	0	0	0	0	0	1	1	0	0
Delftia_acidovorans_SPH_1	Delftia acidovorans	Delftia	Proteobacteria	0	0	0	0	1	0	0	0	0	0	0	0	0	0	0	0	0	1	1	0	0
Dermabacter_sp_HFH0086	Dermabacter sp. HFH0086	Dermabacter	Actinobacteria	0	0	0	0	1	1	0	0	0	0	0	0	0	0	0	0	0	0	0	0	0
Dermacoccus_sp_Ellin185	Dermacoccus sp. Ellin185	Dermacoccus	Actinobacteria	0	0	0	0	0	1	0	0	0	0	0	0	0	0	0	0	0	0	0	0	0
Desmospora_sp_8437	Desmospora sp. 8437	Desmospora	Firmicutes	0	0	0	0	0	1	0	0	0	0	0	0	0	0	0	0	0	0	1	0	0
Desulfitobacterium_hafniense_DCB_2	Desulfitobacterium hafniense	Desulfitobacterium	Firmicutes	0	0	0	0	0	1	0	0	0	0	0	0	0	0	0	0	0	1	1	0	0
Desulfitobacterium_hafniense_DP7	Desulfitobacterium hafniense	Desulfitobacterium	Firmicutes	0	0	0	0	0	1	0	0	0	0	0	0	0	0	0	0	0	1	1	0	0
Desulfitobacterium_hafniense_PCP_1	Desulfitobacterium hafniense	Desulfitobacterium	Firmicutes	0	0	0	0	0	1	0	0	0	0	0	0	0	0	0	0	0	0	1	1	0
Desulfitobacterium_hafniense_Y51	Desulfitobacterium hafniense	Desulfitobacterium	Firmicutes	0	0	0	0	0	1	0	0	0	0	0	0	0	0	0	0	0	1	1	1	0
Desulfovibrio_desulfuricans_subsp_aestuarii_DSM_17919_ATCC_29578	Halodesulfovibrio aestuarii	Halodesulfovibrio	Proteobacteria	0	0	0	0	0	1	0	0	0	0	0	0	0	0	0	0	0	1	1	0	0
Desulfovibrio_desulfuricans_subsp_desulfuricans_DSM_642	Desulfovibrio desulfuricans	Desulfovibrio	Proteobacteria	0	0	0	0	0	0	0	0	0	0	0	0	0	0	0	0	0	0	0	0	0
Desulfovibrio_desulfuricans_subsp_desulfuricans_str_ATCC_27774	Desulfovibrio desulfuricans	Desulfovibrio	Proteobacteria	0	0	0	0	0	0	0	0	0	0	0	0	0	0	0	0	0	1	0	0	0
Desulfovibrio_desulfuricans_subsp_desulfuricans_str_G20	Oleidesulfovibrio alaskensis	Oleidesulfovibrio	Proteobacteria	0	0	0	0	0	1	0	0	0	0	0	0	0	0	0	0	0	1	1	0	0
Desulfovibrio_piger_ATCC_29098	Desulfovibrio piger	Desulfovibrio	Proteobacteria	0	0	0	0	0	0	0	0	0	0	0	0	0	0	0	0	0	1	0	0	0
Desulfovibrio_sp_3_1_syn3	Desulfovibrio sp. 3_1_syn3	Desulfovibrio	Proteobacteria	0	0	0	0	0	0	0	0	0	0	0	0	0	0	0	0	0	1	0	0	0
Desulfovibrio_sp_6_1_46AFAA	Desulfovibrio sp. 6_1_46AFAA	Desulfovibrio	Proteobacteria	0	0	0	0	0	0	0	0	0	0	0	0	0	0	0	0	0	1	0	0	0
Dialister_invisus_DSM_15470	Dialister invisus	Dialister	Firmicutes	0	0	0	0	0	1	0	0	0	0	0	0	0	0	0	0	0	1	0	0	0
Dialister_micraerophilus_DSM_19965	Dialister micraerophilus	Dialister	Firmicutes	0	0	0	0	0	0	0	0	0	0	0	0	0	0	0	0	0	0	1	0	0
Dialister_succinatiphilus_YIT_11850	Dialister succinatiphilus	Dialister	Firmicutes	0	0	0	0	0	1	0	0	0	0	0	0	0	0	0	0	0	1	0	0	0
Dietzia_cinnamea_P4	Dietzia cinnamea	Dietzia	Actinobacteria	0	0	0	0	0	1	0	0	0	0	0	1	0	0	0	0	0	0	0	0	0
Dolosigranulum_pigrum_ATCC_51524	Dolosigranulum pigrum	Dolosigranulum	Firmicutes	0	0	0	0	1	1	0	0	1	0	0	0	0	0	0	0	0	0	0	0	0
Dorea_formicigenerans_4_6_53AFAA	Dorea formicigenerans	Dorea	Firmicutes	0	0	0	0	0	1	0	0	1	0	0	0	0	0	0	0	0	1	0	0	0
Dorea_formicigenerans_ATCC_27755	Dorea formicigenerans	Dorea	Firmicutes	0	0	0	0	0	1	0	0	1	0	0	0	0	0	0	0	0	1	0	0	0
Dorea_longicatena_DSM_13814	Dorea longicatena	Dorea	Firmicutes	0	0	0	1	0	1	0	0	1	0	0	0	0	0	0	0	0	1	0	0	0
Dyadobacter_beijingensis_DSM_21582	Dyadobacter beijingensis	Dyadobacter	Bacteroidetes	0	0	0	0	1	0	0	0	1	0	0	0	0	0	0	0	0	1	1	0	0
Dyadobacter_fermentans_DSM_18053	Dyadobacter fermentans	Dyadobacter	Bacteroidetes	0	0	0	0	1	0	0	0	1	0	0	0	0	0	0	0	0	0	1	0	0
Edwardsiella_tarda_080813	Edwardsiella anguillarum	Edwardsiella	Proteobacteria	0	0	0	0	1	1	0	1	0	0	0	0	0	0	0	0	0	1	1	0	0
Edwardsiella_tarda_ATCC_23685	Edwardsiella tarda	Edwardsiella	Proteobacteria	0	0	0	0	1	1	0	1	0	0	0	0	0	0	0	0	0	1	1	0	0
Edwardsiella_tarda_C07_087	Edwardsiella piscicida	Edwardsiella	Proteobacteria	0	0	0	0	1	1	0	1	0	0	0	0	0	0	0	0	0	1	1	0	0
Edwardsiella_tarda_DT	Edwardsiella tarda	Edwardsiella	Proteobacteria	0	0	0	0	1	1	0	0	0	0	0	0	0	0	0	0	0	1	1	0	0
Edwardsiella_tarda_EIB202	Edwardsiella tarda	Edwardsiella	Proteobacteria	0	0	0	0	1	1	0	1	1	0	0	0	0	0	0	0	0	0	1	0	0
Edwardsiella_tarda_FL6_60	Edwardsiella tarda	Edwardsiella	Proteobacteria	0	0	0	0	1	1	0	1	1	0	0	0	0	0	0	0	0	0	1	0	0
Edwardsiella_tarda_NBRC_105688	Edwardsiella tarda	Edwardsiella	Proteobacteria	0	0	0	0	1	1	0	1	0	0	0	0	0	0	0	0	0	1	1	0	0
Eggerthella_lenta_1160AFAA	Eggerthella lenta	Eggerthella	Actinobacteria	0	0	0	0	0	0	0	0	0	0	0	0	0	0	0	0	0	0	0	0	0
Eggerthella_lenta_11C	Eggerthella lenta	Eggerthella	Actinobacteria	0	0	0	0	0	0	0	0	0	0	0	0	0	0	0	0	0	0	0	0	0
Eggerthella_lenta_14A	Eggerthella lenta	Eggerthella	Actinobacteria	0	0	0	0	0	0	0	0	0	0	0	0	0	0	0	0	0	0	0	0	0
Eggerthella_lenta_28B	Eggerthella lenta	Eggerthella	Actinobacteria	0	0	0	0	0	0	0	0	0	0	0	0	0	0	0	0	0	0	0	0	0
Eggerthella_lenta_326I6NA	Eggerthella lenta	Eggerthella	Actinobacteria	0	0	0	0	0	0	0	0	0	0	0	0	0	0	0	0	0	0	0	0	0
Eggerthella_lenta_A2	Eggerthella lenta	Eggerthella	Actinobacteria	0	0	0	0	0	0	0	0	0	0	0	0	0	0	0	0	0	0	0	0	0
Eggerthella_lenta_AB12n2	Eggerthella lenta	Eggerthella	Actinobacteria	0	0	0	0	0	0	0	0	0	0	0	0	0	0	0	0	0	0	0	0	0
Eggerthella_lenta_AB8n2	Eggerthella lenta	Eggerthella	Actinobacteria	0	0	0	0	0	0	0	0	0	0	0	0	0	0	0	0	0	0	0	0	0
Eggerthella_lenta_CC75D52	Eggerthella lenta	Eggerthella	Actinobacteria	0	0	0	0	0	0	0	0	0	0	0	0	0	0	0	0	0	0	0	0	0
Eggerthella_lenta_CC82BHI2	Eggerthella lenta	Eggerthella	Actinobacteria	0	0	0	0	0	0	0	0	0	0	0	0	0	0	0	0	0	0	0	0	0
Eggerthella_lenta_CC86D54	Eggerthella lenta	Eggerthella	Actinobacteria	0	0	0	0	0	0	0	0	0	0	0	0	0	0	0	0	0	0	0	0	0
Eggerthella_lenta_DSM_11767	Eggerthella lenta	Eggerthella	Actinobacteria	0	0	0	0	0	0	0	0	0	0	0	0	0	0	0	0	0	0	0	0	0
Eggerthella_lenta_DSM_11863	Eggerthella lenta	Eggerthella	Actinobacteria	0	0	0	0	0	0	0	0	0	0	0	0	0	0	0	0	0	0	0	0	0
Eggerthella_lenta_DSM_15644	Eggerthella lenta	Eggerthella	Actinobacteria	0	0	0	0	0	0	0	0	0	0	0	0	0	0	0	0	0	0	0	0	0
Eggerthella_lenta_DSM_2243	Eggerthella lenta	Eggerthella	Actinobacteria	0	1	0	0	0	0	0	0	1	1	1	1	0	0	0	0	0	1	0	0	0
Eggerthella_lenta_HGA1	Eggerthella lenta	Eggerthella	Actinobacteria	0	0	0	0	0	0	0	0	0	1	1	1	1	1	0	0	0	1	0	0	0
Eggerthella_lenta_Valencia	Eggerthella lenta	Eggerthella	Actinobacteria	0	0	0	0	0	0	0	0	0	0	0	0	0	0	0	0	0	0	0	0	0
Eggerthella_sinensis_DSM_16107	Eggerthella sinensis	Eggerthella	Actinobacteria	0	0	0	0	0	0	0	0	0	0	0	0	0	0	0	0	0	0	0	0	0
Eggerthella_sp_1_3_56FAA	Eggerthella sp. 1_3_56FAA	Eggerthella	Actinobacteria	0	0	0	0	0	0	0	0	0	1	1	1	1	1	0	0	0	1	0	0	0
Eggerthella_sp_YY7918	Eggerthella sp. YY7918	Eggerthella	Actinobacteria	0	0	0	0	0	0	0	0	1	0	0	0	0	1	0	0	0	0	0	0	0
Eggerthia_catenaformis_OT_569	Eggerthia catenaformis	Eggerthia	Firmicutes	0	0	0	0	0	1	0	0	0	0	0	0	0	0	0	0	0	1	0	0	0
Eikenella_corrodens_ATCC_23834	Eikenella corrodens	Eikenella	Proteobacteria	0	0	0	0	0	0	0	0	0	0	0	0	0	0	0	0	0	0	0	0	0
Elusimicrobium_minutum_Pei191	Elusimicrobium minutum	Elusimicrobium	Elusimicrobia	0	0	0	0	0	0	0	0	0	0	0	0	0	0	0	0	0	1	1	0	0
Enterobacter_aerogenes_EA1509E	Klebsiella aerogenes	Klebsiella	Proteobacteria	0	0	0	0	1	1	0	0	1	0	0	0	0	0	0	0	0	0	1	1	0
Enterobacter_aerogenes_FGI35	Klebsiella aerogenes	Klebsiella	Proteobacteria	0	0	0	0	1	1	0	0	1	0	0	0	0	0	0	0	0	0	1	1	0
Enterobacter_aerogenes_KCTC_2190	Klebsiella aerogenes	Klebsiella	Proteobacteria	0	0	0	0	1	1	0	0	0	0	0	0	0	0	0	0	0	0	1	1	0
Enterobacter_asburiae_LF7a	Enterobacter asburiae	Enterobacter	Proteobacteria	0	0	0	0	1	1	0	0	1	0	0	0	0	0	0	0	0	1	1	1	0
Enterobacter_cancerogenus_ATCC_35316	Enterobacter cancerogenus	Enterobacter	Proteobacteria	0	0	0	0	1	1	0	0	1	0	0	0	0	0	0	0	0	1	1	1	0
Enterobacter_cloacae_EcWSU1	Enterobacter cloacae	Enterobacter	Proteobacteria	0	0	0	0	1	1	0	0	1	0	0	0	0	0	0	0	0	1	1	0	0
Enterobacter_cloacae_subsp_cloacae_08XA1	Enterobacter cloacae	Enterobacter	Proteobacteria	0	0	0	0	1	1	0	0	1	0	0	0	0	0	0	0	0	1	0	1	0
Enterobacter_cloacae_subsp_cloacae_ATCC_13047	Enterobacter cloacae	Enterobacter	Proteobacteria	0	0	0	0	1	1	0	0	1	0	0	0	0	0	0	0	0	1	0	1	0
Enterobacter_cloacae_subsp_cloacae_ENHKU01	Enterobacter cloacae	Enterobacter	Proteobacteria	0	0	0	0	1	1	0	0	1	0	0	0	0	0	0	0	0	1	0	1	0
Enterobacter_cloacae_subsp_cloacae_GS1	Enterobacter cloacae	Enterobacter	Proteobacteria	0	0	0	0	0	1	0	0	1	0	0	0	0	0	0	0	0	1	0	0	0
Enterobacter_cloacae_subsp_dissolvens_SDM	Enterobacter cloacae	Enterobacter	Proteobacteria	0	0	0	0	1	1	0	0	1	0	0	0	0	0	0	0	0	1	1	0	0
Enterobacter_hormaechei_ATCC_49162	Enterobacter hormaechei	Enterobacter	Proteobacteria	0	0	0	0	0	1	0	0	1	0	0	0	0	0	0	0	0	1	0	1	0
Enterobacter_hormaechei_YT2	Enterobacter hormaechei	Enterobacter	Proteobacteria	0	0	0	0	1	1	0	0	1	0	0	0	0	0	0	0	0	1	0	1	0
Enterobacter_hormaechei_YT3	Enterobacter hormaechei	Enterobacter	Proteobacteria	0	0	0	0	1	1	0	0	1	0	0	0	0	0	0	0	0	1	0	1	0
Enterobacter_lignolyticus_SCF1	[Enterobacter] lignolyticus	Pluralibacter	Proteobacteria	1	0	0	0	1	1	0	0	1	0	0	0	0	0	0	0	0	1	0	1	0
Enterobacter_mori_LMG_25706	Enterobacter mori	Enterobacter	Proteobacteria	0	0	0	0	1	1	0	0	1	0	0	0	0	0	0	0	0	1	1	1	0
Enterobacteriaceae_bacterium_9_2_54FAA	Enterobacteriaceae bacterium 9_2_54FAA	unclassified Enterobacteriaceae	Proteobacteria	0	0	0	0	1	1	0	0	1	0	0	0	0	0	0	0	0	1	1	0	0
Enterococcus_asini_ATCC_700915	Enterococcus asini	Enterococcus	Firmicutes	0	0	0	0	0	1	0	0	1	0	0	0	0	0	0	0	0	0	0	0	0
Enterococcus_avium_ATCC_14025	Enterococcus avium	Enterococcus	Firmicutes	0	0	0	1	0	1	0	0	1	0	0	0	0	0	0	0	0	1	0	0	0
Enterococcus_caccae_ATCC_BAA_1240	Enterococcus caccae	Enterococcus	Firmicutes	0	0	1	0	1	1	0	0	0	0	0	0	0	0	0	0	0	1	0	0	0
Enterococcus_casseliflavus_ATCC_12755	Enterococcus casseliflavus	Enterococcus	Firmicutes	0	0	0	1	1	1	0	0	1	0	0	0	0	0	0	0	0	0	0	0	0
Enterococcus_casseliflavus_EC10	Enterococcus casseliflavus	Enterococcus	Firmicutes	0	0	0	1	1	1	0	0	1	0	0	0	0	0	0	0	0	0	0	0	0
Enterococcus_casseliflavus_EC20	Enterococcus casseliflavus	Enterococcus	Firmicutes	0	0	0	1	1	1	0	0	1	0	0	0	0	0	0	0	0	1	0	0	0
Enterococcus_casseliflavus_EC30	Enterococcus casseliflavus	Enterococcus	Firmicutes	0	0	0	1	1	1	0	0	1	0	0	0	0	0	0	0	0	1	0	0	0
Enterococcus_cecorum_DSM_20682	Enterococcus cecorum	Enterococcus	Firmicutes	0	0	0	1	0	1	0	1	0	0	0	0	0	0	0	0	0	0	0	0	0
Enterococcus_dispar_ATCC_51266	Enterococcus dispar	Enterococcus	Firmicutes	0	0	1	0	1	1	0	0	1	0	0	0	0	0	0	0	0	1	0	0	0
Enterococcus_durans_ATCC_6056	Enterococcus durans	Enterococcus	Firmicutes	0	0	1	1	0	1	0	0	1	0	0	0	0	0	0	0	0	1	0	0	0
Enterococcus_durans_FB129_CNAB_4	Enterococcus faecium	Enterococcus	Firmicutes	0	0	1	1	0	1	0	0	1	0	0	0	0	0	0	0	0	1	0	0	0
Enterococcus_durans_IPLA_655	Enterococcus durans	Enterococcus	Firmicutes	0	0	1	1	0	1	0	0	1	0	0	0	0	0	0	0	0	1	0	0	0
Enterococcus_faecalis_12030	Enterococcus faecalis	Enterococcus	Firmicutes	0	0	1	0	1	1	0	0	1	0	0	0	0	0	0	0	0	1	1	0	0
Enterococcus_faecalis_12107	Enterococcus faecalis	Enterococcus	Firmicutes	0	0	1	0	1	1	0	0	1	0	0	0	0	0	0	0	0	1	1	0	0
Enterococcus_faecalis_1448E03	Enterococcus faecalis	Enterococcus	Firmicutes	0	0	1	0	1	1	0	0	0	0	0	0	0	0	0	0	0	1	1	0	0
Enterococcus_faecalis_182970	Enterococcus faecalis	Enterococcus	Firmicutes	0	0	1	0	1	1	0	0	0	0	0	0	0	0	0	0	0	1	1	0	0
Enterococcus_faecalis_19116	Enterococcus faecalis	Enterococcus	Firmicutes	0	0	1	0	1	1	0	0	0	0	0	0	0	0	0	0	0	1	1	0	0
Enterococcus_faecalis_2630V05	Enterococcus faecalis	Enterococcus	Firmicutes	0	0	1	0	1	1	0	0	0	0	0	0	0	0	0	0	0	1	1	0	0
Enterococcus_faecalis_2924	Enterococcus faecalis	Enterococcus	Firmicutes	0	0	1	0	1	1	0	0	0	0	0	0	0	0	0	0	0	1	1	0	0
Enterococcus_faecalis_5952	Enterococcus faecalis	Enterococcus	Firmicutes	0	0	1	0	1	1	0	0	1	0	0	0	0	0	0	0	0	1	1	0	0
Enterococcus_faecalis_599	Enterococcus faecalis	Enterococcus	Firmicutes	0	0	1	0	1	1	0	0	0	0	0	0	0	0	0	0	0	1	1	0	0
Enterococcus_faecalis_599951	Enterococcus faecalis	Enterococcus	Firmicutes	0	0	1	0	1	1	0	0	1	0	0	0	0	0	0	0	0	1	1	0	0
Enterococcus_faecalis_62	Enterococcus faecalis	Enterococcus	Firmicutes	0	0	1	1	1	1	0	0	1	0	0	0	0	0	0	0	0	1	1	0	0
Enterococcus_faecalis_7330082_2	Enterococcus faecalis	Enterococcus	Firmicutes	0	0	1	0	1	1	0	0	1	0	0	0	0	0	0	0	0	1	1	0	0
Enterococcus_faecalis_7330112_3	Enterococcus faecalis	Enterococcus	Firmicutes	0	0	1	1	1	1	0	0	0	0	0	0	0	0	0	0	0	1	1	0	0
Enterococcus_faecalis_7330245_2	Enterococcus faecalis	Enterococcus	Firmicutes	0	0	1	0	1	1	0	0	0	0	0	0	0	0	0	0	0	0	1	0	0
Enterococcus_faecalis_7330257_1	Enterococcus faecalis	Enterococcus	Firmicutes	0	0	1	0	1	1	0	0	0	0	0	0	0	0	0	0	0	1	1	0	0
Enterococcus_faecalis_7330259_5	Enterococcus faecalis	Enterococcus	Firmicutes	0	0	1	0	1	1	0	0	0	0	0	0	0	0	0	0	0	1	1	0	0
Enterococcus_faecalis_7330948_5	Enterococcus faecalis	Enterococcus	Firmicutes	0	0	1	0	1	1	0	0	0	0	0	0	0	0	0	0	0	1	1	0	0
Enterococcus_faecalis_7430275_3	Enterococcus faecalis	Enterococcus	Firmicutes	0	0	1	0	1	1	0	0	0	0	0	0	0	0	0	0	0	1	1	0	0
Enterococcus_faecalis_7430315_3	Enterococcus faecalis	Enterococcus	Firmicutes	0	0	1	0	1	1	0	0	0	0	0	0	0	0	0	0	0	0	1	0	0
Enterococcus_faecalis_7430416_3	Enterococcus faecalis	Enterococcus	Firmicutes	0	0	1	0	1	1	0	0	0	0	0	0	0	0	0	0	0	1	1	0	0
Enterococcus_faecalis_7430821_4	Enterococcus faecalis	Enterococcus	Firmicutes	0	0	1	0	1	1	0	0	0	0	0	0	0	0	0	0	0	1	1	0	0
Enterococcus_faecalis_79_3	Enterococcus faecalis	Enterococcus	Firmicutes	0	0	1	0	1	1	0	0	1	0	0	0	0	0	0	0	0	1	1	0	0
Enterococcus_faecalis_AR01_DG	Enterococcus faecalis	Enterococcus	Firmicutes	0	0	1	0	1	1	0	0	1	0	0	0	0	0	0	0	0	1	1	0	0
Enterococcus_faecalis_ATCC_10100	Enterococcus faecalis	Enterococcus	Firmicutes	0	0	1	0	1	1	0	0	1	0	0	0	0	0	0	0	0	1	1	0	0
Enterococcus_faecalis_ATCC_19433	Enterococcus faecalis	Enterococcus	Firmicutes	0	0	1	0	1	1	0	0	1	0	0	0	0	0	0	0	0	1	1	0	0
Enterococcus_faecalis_ATCC_27275	Enterococcus faecalis	Enterococcus	Firmicutes	0	0	1	0	1	1	0	0	1	0	0	0	0	0	0	0	0	1	1	0	0
Enterococcus_faecalis_ATCC_27959	Enterococcus faecalis	Enterococcus	Firmicutes	0	0	1	0	1	1	0	0	1	0	0	0	0	0	0	0	0	1	1	0	0
Enterococcus_faecalis_ATCC_29200	Enterococcus faecalis	Enterococcus	Firmicutes	0	0	1	0	1	1	0	0	1	0	0	0	0	0	0	0	0	1	1	0	0
Enterococcus_faecalis_ATCC_29212	Enterococcus faecalis	Enterococcus	Firmicutes	0	0	1	0	1	1	0	0	0	0	0	0	0	0	0	0	0	1	1	0	0
Enterococcus_faecalis_ATCC_35038	Enterococcus faecalis	Enterococcus	Firmicutes	0	0	0	0	1	1	0	0	1	0	0	0	0	0	0	0	0	1	1	0	0
Enterococcus_faecalis_ATCC_4200	Enterococcus faecalis	Enterococcus	Firmicutes	0	0	1	0	1	1	0	0	1	0	0	0	0	0	0	0	0	1	1	0	0
Enterococcus_faecalis_ATCC_6055	Enterococcus faecalis	Enterococcus	Firmicutes	0	0	1	0	1	1	0	0	0	0	0	0	0	0	0	0	0	1	1	0	0
Enterococcus_faecalis_A_2_1	Enterococcus faecalis	Enterococcus	Firmicutes	0	0	1	0	1	1	0	0	1	0	0	0	0	0	0	0	0	1	1	0	0
Enterococcus_faecalis_A_3_1	Enterococcus faecalis	Enterococcus	Firmicutes	0	0	1	0	1	1	0	0	1	0	0	0	0	0	0	0	0	1	1	0	0
Enterococcus_faecalis_B1005	Enterococcus faecalis	Enterococcus	Firmicutes	0	0	1	0	1	1	0	0	1	0	0	0	0	0	0	0	0	1	1	0	0
Enterococcus_faecalis_B1138	Enterococcus faecalis	Enterococcus	Firmicutes	0	0	1	0	1	1	0	0	1	0	0	0	0	0	0	0	0	1	1	0	0
Enterococcus_faecalis_B1249	Enterococcus faecalis	Enterococcus	Firmicutes	0	0	1	0	1	1	0	0	1	0	0	0	0	0	0	0	0	1	1	0	0
Enterococcus_faecalis_B1290	Enterococcus faecalis	Enterococcus	Firmicutes	0	0	1	0	1	1	0	0	1	0	0	0	0	0	0	0	0	1	1	0	0
Enterococcus_faecalis_B1327	Enterococcus faecalis	Enterococcus	Firmicutes	0	0	1	0	1	1	0	0	1	0	0	0	0	0	0	0	0	1	1	0	0
Enterococcus_faecalis_B1376	Enterococcus faecalis	Enterococcus	Firmicutes	0	0	1	0	1	1	0	0	1	0	0	0	0	0	0	0	0	1	1	0	0
Enterococcus_faecalis_B1385	Enterococcus faecalis	Enterococcus	Firmicutes	0	0	1	0	1	1	0	0	1	0	0	0	0	0	0	0	0	1	1	0	0
Enterococcus_faecalis_B1441	Enterococcus faecalis	Enterococcus	Firmicutes	0	0	1	0	1	1	0	0	1	0	0	0	0	0	0	0	0	1	1	0	0
Enterococcus_faecalis_B1505	Enterococcus faecalis	Enterococcus	Firmicutes	0	0	1	0	1	1	0	0	1	0	0	0	0	0	0	0	0	1	1	0	0
Enterococcus_faecalis_B1532	Enterococcus faecalis	Enterococcus	Firmicutes	0	0	1	0	1	1	0	0	1	0	0	0	0	0	0	0	0	1	1	0	0
Enterococcus_faecalis_B15725	Enterococcus faecalis	Enterococcus	Firmicutes	0	0	1	0	1	1	0	0	1	0	0	0	0	0	0	0	0	1	1	0	0
Enterococcus_faecalis_B1586	Enterococcus faecalis	Enterococcus	Firmicutes	0	0	1	0	1	1	0	0	1	0	0	0	0	0	0	0	0	1	1	0	0
Enterococcus_faecalis_B1618	Enterococcus faecalis	Enterococcus	Firmicutes	0	0	1	0	1	1	0	0	1	0	0	0	0	0	0	0	0	1	1	0	0
Enterococcus_faecalis_B1623	Enterococcus faecalis	Enterococcus	Firmicutes	0	0	1	0	1	1	0	0	1	0	0	0	0	0	0	0	0	1	1	0	0
Enterococcus_faecalis_B16457	Enterococcus faecalis	Enterococcus	Firmicutes	0	0	1	0	1	1	0	0	0	0	0	0	0	0	0	0	0	1	1	0	0
Enterococcus_faecalis_B1678	Enterococcus faecalis	Enterococcus	Firmicutes	0	0	1	0	1	1	0	0	1	0	0	0	0	0	0	0	0	1	1	0	0
Enterococcus_faecalis_B1696	Enterococcus faecalis	Enterococcus	Firmicutes	0	0	1	0	1	1	0	0	1	0	0	0	0	0	0	0	0	1	1	0	0
Enterococcus_faecalis_B1719	Enterococcus faecalis	Enterococcus	Firmicutes	0	0	1	0	1	1	0	0	1	0	0	0	0	0	0	0	0	1	1	0	0
Enterococcus_faecalis_B1734	Enterococcus faecalis	Enterococcus	Firmicutes	0	0	1	0	1	1	0	0	1	0	0	0	0	0	0	0	0	1	1	0	0
Enterococcus_faecalis_B1843	Enterococcus faecalis	Enterococcus	Firmicutes	0	0	1	0	1	1	0	0	1	0	0	0	0	0	0	0	0	1	1	0	0
Enterococcus_faecalis_B1851	Enterococcus faecalis	Enterococcus	Firmicutes	0	0	1	0	1	1	0	0	1	0	0	0	0	0	0	0	0	1	1	0	0
Enterococcus_faecalis_B1874	Enterococcus faecalis	Enterococcus	Firmicutes	0	0	1	0	1	1	0	0	1	0	0	0	0	0	0	0	0	1	1	0	0
Enterococcus_faecalis_B1921	Enterococcus faecalis	Enterococcus	Firmicutes	0	0	1	0	1	1	0	0	1	0	0	0	0	0	0	0	0	1	1	0	0
Enterococcus_faecalis_B1933	Enterococcus faecalis	Enterococcus	Firmicutes	0	0	1	0	1	1	0	0	1	0	0	0	0	0	0	0	0	1	1	0	0
Enterococcus_faecalis_B2202	Enterococcus faecalis	Enterococcus	Firmicutes	0	0	1	0	1	1	0	0	1	0	0	0	0	0	0	0	0	1	1	0	0
Enterococcus_faecalis_B2207	Enterococcus faecalis	Enterococcus	Firmicutes	0	0	1	0	1	1	0	0	1	0	0	0	0	0	0	0	0	1	1	0	0
Enterococcus_faecalis_B2211	Enterococcus faecalis	Enterococcus	Firmicutes	0	0	1	0	1	1	0	0	1	0	0	0	0	0	0	0	0	1	1	0	0
Enterococcus_faecalis_B2255	Enterococcus faecalis	Enterococcus	Firmicutes	0	0	1	0	1	1	0	0	1	0	0	0	0	0	0	0	0	1	1	0	0
Enterococcus_faecalis_B2277	Enterococcus faecalis	Enterococcus	Firmicutes	0	0	1	0	1	1	0	0	1	0	0	0	0	0	0	0	0	1	1	0	0
Enterococcus_faecalis_B2391	Enterococcus faecalis	Enterococcus	Firmicutes	0	0	1	0	1	1	0	0	1	0	0	0	0	0	0	0	0	1	1	0	0
Enterococcus_faecalis_B2488	Enterococcus faecalis	Enterococcus	Firmicutes	0	0	1	0	1	1	0	0	1	0	0	0	0	0	0	0	0	1	1	0	0
Enterococcus_faecalis_B2535	Enterococcus faecalis	Enterococcus	Firmicutes	0	0	1	0	1	1	0	0	1	0	0	0	0	0	0	0	0	1	1	0	0
Enterococcus_faecalis_B2557	Enterococcus faecalis	Enterococcus	Firmicutes	0	0	1	0	1	1	0	0	1	0	0	0	0	0	0	0	0	1	1	0	0
Enterococcus_faecalis_B2593	Enterococcus faecalis	Enterococcus	Firmicutes	0	0	1	0	1	1	0	0	1	0	0	0	0	0	0	0	0	1	1	0	0
Enterococcus_faecalis_B2670	Enterococcus faecalis	Enterococcus	Firmicutes	0	0	1	0	1	1	0	0	1	0	0	0	0	0	0	0	0	1	1	0	0
Enterococcus_faecalis_B2685	Enterococcus faecalis	Enterococcus	Firmicutes	0	0	1	0	1	1	0	0	1	0	0	0	0	0	0	0	0	1	1	0	0
Enterococcus_faecalis_B2687	Enterococcus faecalis	Enterococcus	Firmicutes	0	0	1	0	1	1	0	0	1	0	0	0	0	0	0	0	0	1	1	0	0
Enterococcus_faecalis_B2802	Enterococcus faecalis	Enterococcus	Firmicutes	0	0	1	0	1	1	0	0	1	0	0	0	0	0	0	0	0	1	1	0	0
Enterococcus_faecalis_B2864	Enterococcus faecalis	Enterococcus	Firmicutes	0	0	1	0	1	1	0	0	1	0	0	0	0	0	0	0	0	1	1	0	0
Enterococcus_faecalis_B2867	Enterococcus faecalis	Enterococcus	Firmicutes	0	0	1	0	1	1	0	0	1	0	0	0	0	0	0	0	0	1	1	0	0
Enterococcus_faecalis_B2949	Enterococcus faecalis	Enterococcus	Firmicutes	0	0	1	0	1	1	0	0	1	0	0	0	0	0	0	0	0	1	1	0	0
Enterococcus_faecalis_B3031	Enterococcus faecalis	Enterococcus	Firmicutes	0	0	1	0	1	1	0	0	1	0	0	0	0	0	0	0	0	1	1	0	0
Enterococcus_faecalis_B3042	Enterococcus faecalis	Enterococcus	Firmicutes	0	0	1	0	1	1	0	0	1	0	0	0	0	0	0	0	0	1	1	0	0
Enterococcus_faecalis_B3053	Enterococcus faecalis	Enterococcus	Firmicutes	0	0	1	0	1	1	0	0	1	0	0	0	0	0	0	0	0	1	1	0	0
Enterococcus_faecalis_B3119	Enterococcus faecalis	Enterococcus	Firmicutes	0	0	1	0	1	1	0	0	1	0	0	0	0	0	0	0	0	1	1	0	0
Enterococcus_faecalis_B3126	Enterococcus faecalis	Enterococcus	Firmicutes	0	0	1	0	1	1	0	0	1	0	0	0	0	0	0	0	0	1	1	0	0
Enterococcus_faecalis_B3196	Enterococcus faecalis	Enterococcus	Firmicutes	0	0	1	0	1	1	0	0	1	0	0	0	0	0	0	0	0	1	1	0	0
Enterococcus_faecalis_B3286	Enterococcus faecalis	Enterococcus	Firmicutes	0	0	1	0	1	1	0	0	1	0	0	0	0	0	0	0	0	1	1	0	0
Enterococcus_faecalis_B3336	Enterococcus faecalis	Enterococcus	Firmicutes	0	0	1	0	1	1	0	0	1	0	0	0	0	0	0	0	0	1	1	0	0
Enterococcus_faecalis_B4008	Enterococcus faecalis	Enterococcus	Firmicutes	0	0	1	0	1	1	0	0	1	0	0	0	0	0	0	0	0	1	1	0	0
Enterococcus_faecalis_B4018	Enterococcus faecalis	Enterococcus	Firmicutes	0	0	1	0	1	1	0	0	1	0	0	0	0	0	0	0	0	1	1	0	0
Enterococcus_faecalis_B4148	Enterococcus faecalis	Enterococcus	Firmicutes	0	0	1	0	1	1	0	0	1	0	0	0	0	0	0	0	0	1	1	0	0
Enterococcus_faecalis_B4163	Enterococcus faecalis	Enterococcus	Firmicutes	0	0	1	0	1	1	0	0	1	0	0	0	0	0	0	0	0	1	1	0	0
Enterococcus_faecalis_B4259	Enterococcus faecalis	Enterococcus	Firmicutes	0	0	1	0	1	1	0	0	1	0	0	0	0	0	0	0	0	1	1	0	0
Enterococcus_faecalis_B4267	Enterococcus faecalis	Enterococcus	Firmicutes	0	0	1	0	1	1	0	0	1	0	0	0	0	0	0	0	0	1	1	0	0
Enterococcus_faecalis_B4270	Enterococcus faecalis	Enterococcus	Firmicutes	0	0	1	0	1	1	0	0	1	0	0	0	0	0	0	0	0	1	1	0	0
Enterococcus_faecalis_B4411	Enterococcus faecalis	Enterococcus	Firmicutes	0	0	1	0	1	1	0	0	1	0	0	0	0	0	0	0	0	1	1	0	0
Enterococcus_faecalis_B4568	Enterococcus faecalis	Enterococcus	Firmicutes	0	0	1	0	1	1	0	0	1	0	0	0	0	0	0	0	0	1	1	0	0
Enterococcus_faecalis_B4638	Enterococcus faecalis	Enterococcus	Firmicutes	0	0	1	0	1	1	0	0	1	0	0	0	0	0	0	0	0	1	1	0	0
Enterococcus_faecalis_B4672	Enterococcus faecalis	Enterococcus	Firmicutes	0	0	1	0	1	1	0	0	1	0	0	0	0	0	0	0	0	1	1	0	0
Enterococcus_faecalis_B4674	Enterococcus faecalis	Enterococcus	Firmicutes	0	0	1	0	1	1	0	0	1	0	0	0	0	0	0	0	0	1	1	0	0
Enterococcus_faecalis_B4969	Enterococcus faecalis	Enterococcus	Firmicutes	0	0	1	0	1	1	0	0	1	0	0	0	0	0	0	0	0	1	1	0	0
Enterococcus_faecalis_B5035	Enterococcus faecalis	Enterococcus	Firmicutes	0	0	1	0	1	1	0	0	1	0	0	0	0	0	0	0	0	1	1	0	0
Enterococcus_faecalis_B5076	Enterococcus faecalis	Enterococcus	Firmicutes	0	0	1	0	1	1	0	0	1	0	0	0	0	0	0	0	0	1	1	0	0
Enterococcus_faecalis_B56765	Enterococcus faecalis	Enterococcus	Firmicutes	0	0	1	0	1	1	0	0	1	0	0	0	0	0	0	0	0	1	1	0	0
Enterococcus_faecalis_B594	Enterococcus faecalis	Enterococcus	Firmicutes	0	0	1	0	1	1	0	0	1	0	0	0	0	0	0	0	0	1	1	0	0
Enterococcus_faecalis_B653	Enterococcus faecalis	Enterococcus	Firmicutes	0	0	1	1	1	1	0	0	0	0	0	0	0	0	0	0	0	1	1	0	0
Enterococcus_faecalis_B69486	Enterococcus faecalis	Enterococcus	Firmicutes	0	0	1	0	1	1	0	0	1	0	0	0	0	0	0	0	0	1	1	0	0
Enterococcus_faecalis_B84847	Enterococcus faecalis	Enterococcus	Firmicutes	0	0	1	0	1	1	0	0	0	0	0	0	0	0	0	0	0	1	1	0	0
Enterococcus_faecalis_B878	Enterococcus faecalis	Enterococcus	Firmicutes	0	0	1	0	1	1	0	0	1	0	0	0	0	0	0	0	0	1	1	0	0
Enterococcus_faecalis_B939	Enterococcus faecalis	Enterococcus	Firmicutes	0	0	1	0	1	1	0	0	1	0	0	0	0	0	0	0	0	1	1	0	0
Enterococcus_faecalis_B_4_111	Enterococcus faecalis	Enterococcus	Firmicutes	0	0	1	0	1	1	0	0	0	0	0	0	0	0	0	0	0	1	1	0	0
Enterococcus_faecalis_C19315WT	Enterococcus faecalis	Enterococcus	Firmicutes	0	0	1	1	1	1	0	1	1	0	0	0	0	0	0	0	0	1	0	0	0
Enterococcus_faecalis_CH116	Enterococcus faecalis	Enterococcus	Firmicutes	0	0	1	0	1	1	0	0	1	0	0	0	0	0	0	0	0	1	1	0	0
Enterococcus_faecalis_CH136	Enterococcus faecalis	Enterococcus	Firmicutes	0	0	1	0	1	1	0	0	1	0	0	0	0	0	0	0	0	1	1	0	0
Enterococcus_faecalis_CH188	Enterococcus faecalis	Enterococcus	Firmicutes	0	0	1	0	1	1	0	0	1	0	0	0	0	0	0	0	0	1	1	0	0
Enterococcus_faecalis_CH19	Enterococcus faecalis	Enterococcus	Firmicutes	0	0	1	0	1	1	0	0	1	0	0	0	0	0	0	0	0	1	1	0	0
Enterococcus_faecalis_CH570	Enterococcus faecalis	Enterococcus	Firmicutes	0	0	1	0	1	1	0	0	1	0	0	0	0	0	0	0	0	1	1	0	0
Enterococcus_faecalis_Com1	Enterococcus faecalis	Enterococcus	Firmicutes	0	0	1	0	1	1	0	0	0	0	0	0	0	0	0	0	0	1	1	0	0
Enterococcus_faecalis_Com7	Enterococcus faecalis	Enterococcus	Firmicutes	0	0	1	0	1	1	0	0	1	0	0	0	0	0	0	0	0	1	1	0	0
Enterococcus_faecalis_Com_2	Enterococcus faecalis	Enterococcus	Firmicutes	0	0	1	0	1	1	0	0	0	0	0	0	0	0	0	0	0	1	1	0	0
Enterococcus_faecalis_Com_6	Enterococcus faecalis	Enterococcus	Firmicutes	0	0	1	0	1	1	0	0	1	0	0	0	0	0	0	0	0	0	1	0	0
Enterococcus_faecalis_D1	Enterococcus faecalis	Enterococcus	Firmicutes	0	0	1	0	1	1	0	0	1	0	0	0	0	0	0	0	0	1	1	0	0
Enterococcus_faecalis_D173	Enterococcus faecalis	Enterococcus	Firmicutes	0	0	1	0	1	1	0	0	0	0	0	0	0	0	0	0	0	1	1	0	0
Enterococcus_faecalis_D3	Enterococcus faecalis	Enterococcus	Firmicutes	0	0	1	0	1	1	0	0	0	0	0	0	0	0	0	0	0	0	1	0	0
Enterococcus_faecalis_D32	Enterococcus faecalis	Enterococcus	Firmicutes	0	0	1	1	1	1	0	0	0	0	0	0	0	0	0	0	0	1	1	0	0
Enterococcus_faecalis_D6	Enterococcus faecalis	Enterococcus	Firmicutes	0	0	1	0	1	1	0	0	0	0	0	0	0	0	0	0	0	1	1	0	0
Enterococcus_faecalis_DAPTO_512	Enterococcus faecalis	Enterococcus	Firmicutes	0	0	1	0	1	1	0	0	1	0	0	0	0	0	0	0	0	1	1	0	0
Enterococcus_faecalis_DAPTO_516	Enterococcus faecalis	Enterococcus	Firmicutes	0	0	1	0	1	1	0	0	1	0	0	0	0	0	0	0	0	1	1	0	0
Enterococcus_faecalis_DS16	Enterococcus faecalis	Enterococcus	Firmicutes	0	0	1	0	1	1	0	0	1	0	0	0	0	0	0	0	0	1	1	0	0
Enterococcus_faecalis_DS5	Enterococcus faecalis	Enterococcus	Firmicutes	0	0	1	0	1	1	0	0	1	0	0	0	0	0	0	0	0	1	1	0	0
Enterococcus_faecalis_E1	Enterococcus faecalis	Enterococcus	Firmicutes	0	0	1	0	1	1	0	0	1	0	0	0	0	0	0	0	0	1	1	0	0
Enterococcus_faecalis_E1Sol	Enterococcus faecalis	Enterococcus	Firmicutes	0	0	1	0	1	1	0	0	0	0	0	0	0	0	0	0	0	1	1	0	0
Enterococcus_faecalis_E99	Enterococcus faecalis	Enterococcus	Firmicutes	0	0	1	0	1	1	0	0	1	0	0	0	0	0	0	0	0	0	1	0	0
Enterococcus_faecalis_ERV103	Enterococcus faecalis	Enterococcus	Firmicutes	0	0	1	0	1	1	0	0	1	0	0	0	0	0	0	0	0	1	1	0	0
Enterococcus_faecalis_ERV116	Enterococcus faecalis	Enterococcus	Firmicutes	0	0	1	0	1	1	0	0	1	0	0	0	0	0	0	0	0	1	1	0	0
Enterococcus_faecalis_ERV129	Enterococcus faecalis	Enterococcus	Firmicutes	0	0	1	0	1	1	0	0	1	0	0	0	0	0	0	0	0	1	1	0	0
Enterococcus_faecalis_ERV25	Enterococcus faecalis	Enterococcus	Firmicutes	0	0	1	0	1	1	0	0	1	0	0	0	0	0	0	0	0	1	1	0	0
Enterococcus_faecalis_ERV31	Enterococcus faecalis	Enterococcus	Firmicutes	0	0	1	0	1	1	0	0	1	0	0	0	0	0	0	0	0	1	1	0	0
Enterococcus_faecalis_ERV37	Enterococcus faecalis	Enterococcus	Firmicutes	0	0	1	0	1	1	0	0	1	0	0	0	0	0	0	0	0	0	1	0	0
Enterococcus_faecalis_ERV41	Enterococcus faecalis	Enterococcus	Firmicutes	0	0	1	0	1	1	0	0	1	0	0	0	0	0	0	0	0	1	1	0	0
Enterococcus_faecalis_ERV62	Enterococcus faecalis	Enterococcus	Firmicutes	0	0	1	0	1	1	0	0	1	0	0	0	0	0	0	0	0	1	1	0	0
Enterococcus_faecalis_ERV63	Enterococcus faecalis	Enterococcus	Firmicutes	0	0	1	0	1	1	0	0	1	0	0	0	0	0	0	0	0	1	1	0	0
Enterococcus_faecalis_ERV65	Enterococcus faecalis	Enterococcus	Firmicutes	0	0	1	0	1	1	0	0	1	0	0	0	0	0	0	0	0	1	1	0	0
Enterococcus_faecalis_ERV68	Enterococcus faecalis	Enterococcus	Firmicutes	0	0	1	0	1	1	0	0	1	0	0	0	0	0	0	0	0	1	1	0	0
Enterococcus_faecalis_ERV72	Enterococcus faecalis	Enterococcus	Firmicutes	0	0	1	0	1	1	0	0	1	0	0	0	0	0	0	0	0	1	1	0	0
Enterococcus_faecalis_ERV81	Enterococcus faecalis	Enterococcus	Firmicutes	0	0	1	0	1	1	0	0	1	0	0	0	0	0	0	0	0	1	1	0	0
Enterococcus_faecalis_ERV85	Enterococcus faecalis	Enterococcus	Firmicutes	0	0	1	0	1	1	0	0	1	0	0	0	0	0	0	0	0	1	1	0	0
Enterococcus_faecalis_ERV93	Enterococcus faecalis	Enterococcus	Firmicutes	0	0	1	0	1	1	0	0	1	0	0	0	0	0	0	0	0	1	1	0	0
Enterococcus_faecalis_EnGen0253	Enterococcus faecalis	Enterococcus	Firmicutes	0	0	1	0	1	1	0	0	1	0	0	0	0	0	0	0	0	1	1	0	0
Enterococcus_faecalis_F1	Enterococcus faecalis	Enterococcus	Firmicutes	0	0	1	0	1	1	0	0	1	0	0	0	0	0	0	0	0	1	1	0	0
Enterococcus_faecalis_FA2_2	Enterococcus faecalis	Enterococcus	Firmicutes	0	0	1	0	1	1	0	0	1	0	0	0	0	0	0	0	0	1	1	0	0
Enterococcus_faecalis_Fly1	Enterococcus faecalis	Enterococcus	Firmicutes	0	0	1	0	1	1	0	0	1	0	0	0	0	0	0	0	0	1	1	0	0
Enterococcus_faecalis_Fly_2	Enterococcus faecalis	Enterococcus	Firmicutes	0	0	1	0	1	1	0	0	0	0	0	0	0	0	0	0	0	1	1	0	0
Enterococcus_faecalis_HEF39	Enterococcus faecalis	Enterococcus	Firmicutes	0	0	1	0	1	1	0	0	0	0	0	0	0	0	0	0	0	1	1	0	0
Enterococcus_faecalis_HH22	Enterococcus faecalis	Enterococcus	Firmicutes	0	0	1	0	1	1	0	0	1	0	0	0	0	0	0	0	0	1	1	0	0
Enterococcus_faecalis_HIP11704	Enterococcus faecalis	Enterococcus	Firmicutes	0	0	1	0	1	1	0	0	1	0	0	0	0	0	0	0	0	1	1	0	0
Enterococcus_faecalis_JH1	Enterococcus faecalis	Enterococcus	Firmicutes	0	0	1	0	1	1	0	0	1	0	0	0	0	0	0	0	0	1	1	0	0
Enterococcus_faecalis_M7	Enterococcus faecalis	Enterococcus	Firmicutes	0	0	1	0	1	1	0	0	1	0	0	0	0	0	0	0	0	1	1	0	0
Enterococcus_faecalis_MMH594	Enterococcus faecalis	Enterococcus	Firmicutes	0	0	1	0	1	1	0	0	1	0	0	0	0	0	0	0	0	1	1	0	0
Enterococcus_faecalis_Merz151	Enterococcus faecalis	Enterococcus	Firmicutes	0	0	1	0	1	1	0	0	1	0	0	0	0	0	0	0	0	1	1	0	0
Enterococcus_faecalis_Merz192	Enterococcus faecalis	Enterococcus	Firmicutes	0	0	1	0	1	1	0	0	1	0	0	0	0	0	0	0	0	1	1	0	0
Enterococcus_faecalis_Merz204	Enterococcus faecalis	Enterococcus	Firmicutes	0	0	1	0	1	1	0	0	1	0	0	0	0	0	0	0	0	1	1	0	0
Enterococcus_faecalis_Merz89	Enterococcus faecalis	Enterococcus	Firmicutes	0	0	1	0	1	1	0	0	1	0	0	0	0	0	0	0	0	1	1	0	0
Enterococcus_faecalis_Merz96	Enterococcus faecalis	Enterococcus	Firmicutes	0	0	1	0	1	1	0	0	1	0	0	0	0	0	0	0	0	1	1	0	0
Enterococcus_faecalis_Ned10	Enterococcus faecalis	Enterococcus	Firmicutes	0	0	1	0	1	1	0	0	1	0	0	0	0	0	0	0	0	1	1	0	0
Enterococcus_faecalis_OG1RF_ATCC_47077	Enterococcus faecalis	Enterococcus	Firmicutes	0	0	1	0	1	1	0	0	1	0	0	0	0	0	0	0	0	1	1	0	0
Enterococcus_faecalis_OG1X	Enterococcus faecalis	Enterococcus	Firmicutes	0	0	1	0	1	1	0	0	1	0	0	0	0	0	0	0	0	1	1	0	0
Enterococcus_faecalis_PC1_1	Enterococcus faecalis	Enterococcus	Firmicutes	0	0	1	1	0	1	0	0	1	0	0	0	0	0	0	0	0	1	0	0	0
Enterococcus_faecalis_Pan7	Enterococcus faecalis	Enterococcus	Firmicutes	0	0	1	0	1	1	0	0	0	0	0	0	0	0	0	0	0	1	1	0	0
Enterococcus_faecalis_R508	Enterococcus faecalis	Enterococcus	Firmicutes	0	0	1	0	1	1	0	0	0	0	0	0	0	0	0	0	0	1	1	0	0
Enterococcus_faecalis_R712	Enterococcus faecalis	Enterococcus	Firmicutes	0	0	1	0	1	1	0	0	1	0	0	0	0	0	0	0	0	1	1	0	0
Enterococcus_faecalis_RC73	Enterococcus faecalis	Enterococcus	Firmicutes	0	0	1	0	1	1	0	0	1	0	0	0	0	0	0	0	0	1	1	0	0
Enterococcus_faecalis_RM3817	Enterococcus faecalis	Enterococcus	Firmicutes	0	0	1	1	1	1	0	0	1	0	0	0	0	0	0	0	0	1	1	0	0
Enterococcus_faecalis_RM4679	Enterococcus faecalis	Enterococcus	Firmicutes	0	0	1	0	1	1	0	0	1	0	0	0	0	0	0	0	0	1	1	0	0
Enterococcus_faecalis_RMC1	Enterococcus faecalis	Enterococcus	Firmicutes	0	0	1	0	1	1	0	0	1	0	0	0	0	0	0	0	0	1	1	0	0
Enterococcus_faecalis_RMC5	Enterococcus faecalis	Enterococcus	Firmicutes	0	0	1	1	1	1	0	0	0	0	0	0	0	0	0	0	0	1	1	0	0
Enterococcus_faecalis_RMC65	Enterococcus faecalis	Enterococcus	Firmicutes	0	0	1	0	1	1	0	0	1	0	0	0	0	0	0	0	0	1	1	0	0
Enterococcus_faecalis_S613	Enterococcus faecalis	Enterococcus	Firmicutes	0	0	1	0	1	1	0	0	1	0	0	0	0	0	0	0	0	1	1	0	0
Enterococcus_faecalis_SF100	Enterococcus faecalis	Enterococcus	Firmicutes	0	0	1	0	1	1	0	0	1	0	0	0	0	0	0	0	0	1	1	0	0
Enterococcus_faecalis_SF105	Enterococcus faecalis	Enterococcus	Firmicutes	0	0	1	0	1	1	0	0	1	0	0	0	0	0	0	0	0	1	1	0	0
Enterococcus_faecalis_SF1592	Enterococcus faecalis	Enterococcus	Firmicutes	0	0	1	0	1	1	0	0	1	0	0	0	0	0	0	0	0	1	1	0	0
Enterococcus_faecalis_SF19	Enterococcus faecalis	Enterococcus	Firmicutes	0	0	1	0	1	1	0	0	1	0	0	0	0	0	0	0	0	1	1	0	0
Enterococcus_faecalis_SF21520	Enterococcus faecalis	Enterococcus	Firmicutes	0	0	1	0	1	1	0	0	1	0	0	0	0	0	0	0	0	1	1	0	0
Enterococcus_faecalis_SF21521	Enterococcus faecalis	Enterococcus	Firmicutes	0	0	1	0	1	1	0	0	1	0	0	0	0	0	0	0	0	1	1	0	0
Enterococcus_faecalis_SF24396	Enterococcus faecalis	Enterococcus	Firmicutes	0	0	1	0	1	1	0	0	0	0	0	0	0	0	0	0	0	1	1	0	0
Enterococcus_faecalis_SF24397	Enterococcus faecalis	Enterococcus	Firmicutes	0	0	1	0	1	1	0	0	1	0	0	0	0	0	0	0	0	0	1	0	0
Enterococcus_faecalis_SF24413	Enterococcus faecalis	Enterococcus	Firmicutes	0	0	1	0	1	1	0	0	1	0	0	0	0	0	0	0	0	1	1	0	0
Enterococcus_faecalis_SF26630	Enterococcus faecalis	Enterococcus	Firmicutes	0	0	1	0	1	1	0	0	1	0	0	0	0	0	0	0	0	1	1	0	0
Enterococcus_faecalis_SF28073	Enterococcus faecalis	Enterococcus	Firmicutes	0	0	1	0	1	1	0	0	1	0	0	0	0	0	0	0	0	1	1	0	0
Enterococcus_faecalis_SF339	Enterococcus faecalis	Enterococcus	Firmicutes	0	0	1	0	1	1	0	0	1	0	0	0	0	0	0	0	0	1	1	0	0
Enterococcus_faecalis_SF350	Enterococcus faecalis	Enterococcus	Firmicutes	0	0	1	0	1	1	0	0	1	0	0	0	0	0	0	0	0	1	1	0	0
Enterococcus_faecalis_SF370	Enterococcus faecalis	Enterococcus	Firmicutes	0	0	1	0	1	1	0	0	1	0	0	0	0	0	0	0	0	1	1	0	0
Enterococcus_faecalis_SF5039	Enterococcus faecalis	Enterococcus	Firmicutes	0	0	1	0	1	1	0	0	1	0	0	0	0	0	0	0	0	1	1	0	0
Enterococcus_faecalis_SF6375	Enterococcus faecalis	Enterococcus	Firmicutes	0	0	1	0	1	1	0	0	1	0	0	0	0	0	0	0	0	1	1	0	0
Enterococcus_faecalis_SS_6	Enterococcus faecalis	Enterococcus	Firmicutes	0	0	1	0	1	1	0	0	1	0	0	0	0	0	0	0	0	1	1	0	0
Enterococcus_faecalis_SS_7	Enterococcus faecalis	Enterococcus	Firmicutes	0	0	1	0	1	1	0	0	1	0	0	0	0	0	0	0	0	1	1	0	0
Enterococcus_faecalis_T1	Enterococcus faecalis	Enterococcus	Firmicutes	0	0	1	0	1	1	0	0	1	0	0	0	0	0	0	0	0	1	1	0	0
Enterococcus_faecalis_T10	Enterococcus faecalis	Enterococcus	Firmicutes	0	0	1	0	1	1	0	0	1	0	0	0	0	0	0	0	0	0	1	0	0
Enterococcus_faecalis_T11	Enterococcus faecalis	Enterococcus	Firmicutes	0	0	1	0	1	1	0	0	1	0	0	0	0	0	0	0	0	1	1	0	0
Enterococcus_faecalis_T12	Enterococcus faecalis	Enterococcus	Firmicutes	0	0	1	0	1	1	0	0	0	0	0	0	0	0	0	0	0	1	1	0	0
Enterococcus_faecalis_T13	Enterococcus faecalis	Enterococcus	Firmicutes	0	0	1	0	1	1	0	0	1	0	0	0	0	0	0	0	0	1	1	0	0
Enterococcus_faecalis_T14	Enterococcus faecalis	Enterococcus	Firmicutes	0	0	1	0	1	1	0	0	1	0	0	0	0	0	0	0	0	1	1	0	0
Enterococcus_faecalis_T16	Enterococcus faecalis	Enterococcus	Firmicutes	0	0	1	0	1	1	0	0	1	0	0	0	0	0	0	0	0	1	1	0	0
Enterococcus_faecalis_T17	Enterococcus faecalis	Enterococcus	Firmicutes	0	0	1	0	1	1	0	0	1	0	0	0	0	0	0	0	0	1	1	0	0
Enterococcus_faecalis_T18	Enterococcus faecalis	Enterococcus	Firmicutes	0	0	1	0	1	1	0	0	0	0	0	0	0	0	0	0	0	1	1	0	0
Enterococcus_faecalis_T19	Enterococcus faecalis	Enterococcus	Firmicutes	0	0	1	0	1	1	0	0	0	0	0	0	0	0	0	0	0	1	1	0	0
Enterococcus_faecalis_T2	Enterococcus faecalis	Enterococcus	Firmicutes	0	0	1	0	1	1	0	0	1	0	0	0	0	0	0	0	0	1	1	0	0
Enterococcus_faecalis_T20	Enterococcus faecalis	Enterococcus	Firmicutes	0	0	1	0	1	1	0	0	1	0	0	0	0	0	0	0	0	1	1	0	0
Enterococcus_faecalis_T21	Enterococcus faecalis	Enterococcus	Firmicutes	0	0	1	0	1	1	0	0	1	0	0	0	0	0	0	0	0	1	1	0	0
Enterococcus_faecalis_T3	Enterococcus faecalis	Enterococcus	Firmicutes	0	0	1	1	1	1	0	0	1	0	0	0	0	0	0	0	0	1	1	0	0
Enterococcus_faecalis_T4	Enterococcus faecalis	Enterococcus	Firmicutes	0	0	1	0	1	1	0	0	1	0	0	0	0	0	0	0	0	1	1	0	0
Enterococcus_faecalis_T5	Enterococcus faecalis	Enterococcus	Firmicutes	0	0	1	0	1	1	0	0	0	0	0	0	0	0	0	0	0	1	1	0	0
Enterococcus_faecalis_T6	Enterococcus faecalis	Enterococcus	Firmicutes	0	0	1	0	1	1	0	0	0	0	0	0	0	0	0	0	0	1	1	0	0
Enterococcus_faecalis_T7	Enterococcus faecalis	Enterococcus	Firmicutes	0	0	1	0	1	1	0	0	1	0	0	0	0	0	0	0	0	1	0	0	0
Enterococcus_faecalis_T8	Enterococcus faecalis	Enterococcus	Firmicutes	0	0	1	0	1	1	0	0	1	0	0	0	0	0	0	0	0	1	1	0	0
Enterococcus_faecalis_T9	Enterococcus faecalis	Enterococcus	Firmicutes	0	0	1	0	1	1	0	0	1	0	0	0	0	0	0	0	0	1	1	0	0
Enterococcus_faecalis_TR161	Enterococcus faecalis	Enterococcus	Firmicutes	0	0	1	0	1	1	0	0	1	0	0	0	0	0	0	0	0	1	1	0	0
Enterococcus_faecalis_TR197	Enterococcus faecalis	Enterococcus	Firmicutes	0	0	1	0	1	1	0	0	0	0	0	0	0	0	0	0	0	1	1	0	0
Enterococcus_faecalis_TUSoD_Ef11	Enterococcus faecalis	Enterococcus	Firmicutes	0	0	1	0	1	1	0	0	0	0	0	0	0	0	0	0	0	1	1	0	0
Enterococcus_faecalis_TX0012	Enterococcus faecalis	Enterococcus	Firmicutes	0	0	1	0	1	1	0	0	0	0	0	0	0	0	0	0	0	1	1	0	0
Enterococcus_faecalis_TX0017	Enterococcus faecalis	Enterococcus	Firmicutes	0	0	1	0	1	1	0	0	1	0	0	0	0	0	0	0	0	1	1	0	0
Enterococcus_faecalis_TX0027	Enterococcus faecalis	Enterococcus	Firmicutes	0	0	1	0	1	1	0	0	1	0	0	0	0	0	0	0	0	1	1	0	0
Enterococcus_faecalis_TX0031	Enterococcus faecalis	Enterococcus	Firmicutes	0	0	1	0	1	1	0	0	1	0	0	0	0	0	0	0	0	1	1	0	0
Enterococcus_faecalis_TX0043	Enterococcus faecalis	Enterococcus	Firmicutes	0	0	1	0	1	1	0	0	1	0	0	0	0	0	0	0	0	1	1	0	0
Enterococcus_faecalis_TX0102	Enterococcus faecalis	Enterococcus	Firmicutes	0	0	1	1	1	1	0	0	1	0	0	0	0	0	0	0	0	1	1	0	0
Enterococcus_faecalis_TX0104	Enterococcus faecalis	Enterococcus	Firmicutes	0	0	1	0	1	1	0	0	1	0	0	0	0	0	0	0	0	1	1	0	0
Enterococcus_faecalis_TX0109	Enterococcus faecalis	Enterococcus	Firmicutes	0	0	1	0	1	1	0	0	1	0	0	0	0	0	0	0	0	1	1	0	0
Enterococcus_faecalis_TX0309A	Enterococcus faecalis	Enterococcus	Firmicutes	0	0	1	0	1	1	0	0	1	0	0	0	0	0	0	0	0	1	1	0	0
Enterococcus_faecalis_TX0309B	Enterococcus faecalis	Enterococcus	Firmicutes	0	0	1	0	1	1	0	0	1	0	0	0	0	0	0	0	0	1	1	0	0
Enterococcus_faecalis_TX0312	Enterococcus faecalis	Enterococcus	Firmicutes	0	0	1	0	1	1	0	0	0	0	0	0	0	0	0	0	0	1	1	0	0
Enterococcus_faecalis_TX0411	Enterococcus faecalis	Enterococcus	Firmicutes	0	0	1	0	1	1	0	0	1	0	0	0	0	0	0	0	0	1	1	0	0
Enterococcus_faecalis_TX0470	Enterococcus faecalis	Enterococcus	Firmicutes	0	0	1	0	1	1	0	0	1	0	0	0	0	0	0	0	0	1	1	0	0
Enterococcus_faecalis_TX0630	Enterococcus faecalis	Enterococcus	Firmicutes	0	0	1	0	1	1	0	0	1	0	0	0	0	0	0	0	0	1	1	0	0
Enterococcus_faecalis_TX0635_WH245	Enterococcus faecalis	Enterococcus	Firmicutes	0	0	1	0	1	1	0	0	1	0	0	0	0	0	0	0	0	1	1	0	0
Enterococcus_faecalis_TX0645	Enterococcus faecalis	Enterococcus	Firmicutes	0	0	1	0	1	1	0	0	1	0	0	0	0	0	0	0	0	1	1	0	0
Enterococcus_faecalis_TX0855	Enterococcus faecalis	Enterococcus	Firmicutes	0	0	1	0	1	1	0	0	1	0	0	0	0	0	0	0	0	1	1	0	0
Enterococcus_faecalis_TX0860	Enterococcus faecalis	Enterococcus	Firmicutes	0	0	1	0	1	1	0	0	1	0	0	0	0	0	0	0	0	1	1	0	0
Enterococcus_faecalis_TX1302	Enterococcus faecalis	Enterococcus	Firmicutes	0	0	1	0	1	1	0	0	1	0	0	0	0	0	0	0	0	1	1	0	0
Enterococcus_faecalis_TX1322	Enterococcus faecalis	Enterococcus	Firmicutes	0	0	1	0	1	1	0	0	1	0	0	0	0	0	0	0	0	1	1	0	0
Enterococcus_faecalis_TX1337RF	Enterococcus faecium	Enterococcus	Firmicutes	0	0	1	1	0	1	0	0	1	0	0	0	0	0	0	0	0	1	0	0	0
Enterococcus_faecalis_TX1341	Enterococcus faecalis	Enterococcus	Firmicutes	0	0	1	0	1	1	0	0	1	0	0	0	0	0	0	0	0	1	1	0	0
Enterococcus_faecalis_TX1342	Enterococcus faecalis	Enterococcus	Firmicutes	0	0	1	0	1	1	0	0	1	0	0	0	0	0	0	0	0	1	1	0	0
Enterococcus_faecalis_TX1346	Enterococcus faecalis	Enterococcus	Firmicutes	0	0	0	0	1	1	0	0	0	0	0	0	0	0	0	0	0	1	1	0	0
Enterococcus_faecalis_TX2134	Enterococcus faecalis	Enterococcus	Firmicutes	0	0	1	0	1	1	0	0	1	0	0	0	0	0	0	0	0	1	1	0	0
Enterococcus_faecalis_TX2137	Enterococcus faecalis	Enterococcus	Firmicutes	0	0	1	0	1	1	0	0	0	0	0	0	0	0	0	0	0	1	1	0	0
Enterococcus_faecalis_TX2141	Enterococcus faecalis	Enterococcus	Firmicutes	0	0	1	0	1	1	0	0	1	0	0	0	0	0	0	0	0	1	1	0	0
Enterococcus_faecalis_TX4000	Enterococcus faecalis	Enterococcus	Firmicutes	0	0	1	0	1	1	0	0	1	0	0	0	0	0	0	0	0	1	1	0	0
Enterococcus_faecalis_TX4244	Enterococcus faecalis	Enterococcus	Firmicutes	0	0	1	0	1	1	0	0	1	0	0	0	0	0	0	0	0	1	1	0	0
Enterococcus_faecalis_TX4248	Enterococcus faecalis	Enterococcus	Firmicutes	0	0	1	0	1	1	0	0	1	0	0	0	0	0	0	0	0	1	1	0	0
Enterococcus_faecalis_UAA1014	Enterococcus faecalis	Enterococcus	Firmicutes	0	0	1	1	1	1	0	0	0	0	0	0	0	0	0	0	0	0	1	0	0
Enterococcus_faecalis_UAA1180	Enterococcus faecalis	Enterococcus	Firmicutes	0	0	1	1	1	1	0	0	0	0	0	0	0	0	0	0	0	0	1	0	0
Enterococcus_faecalis_UAA1489	Enterococcus faecalis	Enterococcus	Firmicutes	0	0	1	0	1	1	0	0	1	0	0	0	0	0	0	0	0	1	1	0	0
Enterococcus_faecalis_UAA409	Enterococcus faecalis	Enterococcus	Firmicutes	0	0	1	0	1	1	0	0	1	0	0	0	0	0	0	0	0	1	1	0	0
Enterococcus_faecalis_UAA702	Enterococcus faecalis	Enterococcus	Firmicutes	0	0	1	0	1	1	0	1	0	0	0	0	0	0	0	0	0	1	1	0	0
Enterococcus_faecalis_UAA769	Enterococcus faecalis	Enterococcus	Firmicutes	0	0	1	0	1	1	0	0	1	0	0	0	0	0	0	0	0	1	1	0	0
Enterococcus_faecalis_UAA823	Enterococcus faecalis	Enterococcus	Firmicutes	0	0	1	0	1	1	0	0	1	0	0	0	0	0	0	0	0	1	1	0	0
Enterococcus_faecalis_UAA902	Enterococcus faecalis	Enterococcus	Firmicutes	0	0	1	0	1	1	0	0	0	0	0	0	0	0	0	0	0	1	1	0	0
Enterococcus_faecalis_UAA903	Enterococcus faecalis	Enterococcus	Firmicutes	0	0	1	0	1	1	0	0	0	0	0	0	0	0	0	0	0	1	1	0	0
Enterococcus_faecalis_UAA904	Enterococcus faecalis	Enterococcus	Firmicutes	0	0	1	0	1	1	0	0	0	0	0	0	0	0	0	0	0	1	1	0	0
Enterococcus_faecalis_UAA905	Enterococcus faecalis	Enterococcus	Firmicutes	0	0	1	0	1	1	0	0	0	0	0	0	0	0	0	0	0	1	1	0	0
Enterococcus_faecalis_UAA906	Enterococcus faecalis	Enterococcus	Firmicutes	0	0	1	0	1	1	0	0	0	0	0	0	0	0	0	0	0	1	1	0	0
Enterococcus_faecalis_UAA907	Enterococcus faecalis	Enterococcus	Firmicutes	0	0	1	0	1	1	0	0	0	0	0	0	0	0	0	0	0	1	1	0	0
Enterococcus_faecalis_UAA943	Enterococcus faecalis	Enterococcus	Firmicutes	0	0	1	0	1	1	0	0	0	0	0	0	0	0	0	0	0	1	1	0	0
Enterococcus_faecalis_UAA948	Enterococcus faecalis	Enterococcus	Firmicutes	0	0	1	0	1	1	0	0	1	0	0	0	0	0	0	0	0	1	1	0	0
Enterococcus_faecalis_V583	Enterococcus faecalis	Enterococcus	Firmicutes	0	0	1	0	1	1	0	0	1	0	0	0	0	0	0	0	0	1	1	0	0
Enterococcus_faecalis_V587	Enterococcus faecalis	Enterococcus	Firmicutes	0	0	1	0	1	1	0	0	1	0	0	0	0	0	0	0	0	1	1	0	0
Enterococcus_faecalis_WH257	Enterococcus faecalis	Enterococcus	Firmicutes	0	0	1	0	1	1	0	0	1	0	0	0	0	0	0	0	0	1	1	0	0
Enterococcus_faecalis_WH571	Enterococcus faecalis	Enterococcus	Firmicutes	0	0	1	0	1	1	0	0	1	0	0	0	0	0	0	0	0	1	1	0	0
Enterococcus_faecalis_X98	Enterococcus faecalis	Enterococcus	Firmicutes	0	0	1	0	1	1	0	0	1	0	0	0	0	0	0	0	0	1	1	0	0
Enterococcus_faecalis_YI6_1	Enterococcus faecalis	Enterococcus	Firmicutes	0	0	1	0	1	1	0	0	1	0	0	0	0	0	0	0	0	1	1	0	0
Enterococcus_faecalis_str_C_19315_led_1b_pp_SCV	Enterococcus faecalis	Enterococcus	Firmicutes	0	0	1	1	1	1	0	1	1	0	0	0	0	0	0	0	0	1	0	0	0
Enterococcus_faecalis_str_Symbioflor_1	Enterococcus faecalis	Enterococcus	Firmicutes	0	0	1	0	1	1	0	0	0	0	0	0	0	0	0	0	0	1	1	0	0
Enterococcus_faecium_109_A1	Enterococcus faecium	Enterococcus	Firmicutes	0	0	1	1	0	1	0	0	1	0	0	0	0	0	0	0	0	1	0	0	0
Enterococcus_faecium_1141733	Enterococcus faecium	Enterococcus	Firmicutes	0	0	1	1	0	1	0	0	1	0	0	0	0	0	0	0	0	1	0	0	0
Enterococcus_faecium_1230933	Enterococcus faecium	Enterococcus	Firmicutes	0	0	1	1	0	1	0	0	1	0	0	0	0	0	0	0	0	1	0	0	0
Enterococcus_faecium_1231408	Enterococcus faecium	Enterococcus	Firmicutes	0	0	1	1	0	1	0	0	1	0	0	0	0	0	0	0	0	1	0	0	0
Enterococcus_faecium_1231410	Enterococcus faecium	Enterococcus	Firmicutes	0	0	1	1	0	1	0	0	1	0	0	0	0	0	0	0	0	1	0	0	0
Enterococcus_faecium_1231501	Enterococcus faecium	Enterococcus	Firmicutes	0	0	1	1	0	1	0	0	1	0	0	0	0	0	0	0	0	1	0	0	0
Enterococcus_faecium_1231502	Enterococcus faecium	Enterococcus	Firmicutes	0	0	1	1	0	1	0	0	1	0	0	0	0	0	0	0	0	1	0	0	0
Enterococcus_faecium_2006_70_121	Enterococcus hirae	Enterococcus	Firmicutes	0	0	1	1	0	1	0	0	1	0	0	0	0	0	0	0	0	1	0	0	0
Enterococcus_faecium_504	Enterococcus faecium	Enterococcus	Firmicutes	0	0	1	1	0	1	0	0	1	0	0	0	0	0	0	0	0	1	0	0	0
Enterococcus_faecium_505	Enterococcus faecium	Enterococcus	Firmicutes	0	0	1	1	0	1	0	0	1	0	0	0	0	0	0	0	0	1	0	0	0
Enterococcus_faecium_7330381_1	Enterococcus faecium	Enterococcus	Firmicutes	0	0	1	1	0	1	0	0	1	0	0	0	0	0	0	0	0	1	0	0	0
Enterococcus_faecium_7330446_2	Enterococcus faecium	Enterococcus	Firmicutes	0	0	1	1	0	1	0	0	1	0	0	0	0	0	0	0	0	1	0	0	0
Enterococcus_faecium_7330519_3	Enterococcus faecium	Enterococcus	Firmicutes	0	0	1	1	0	1	0	0	1	0	0	0	0	0	0	0	0	1	0	0	0
Enterococcus_faecium_7330614_1	Enterococcus faecium	Enterococcus	Firmicutes	0	0	1	1	0	1	0	0	1	0	0	0	0	0	0	0	0	1	0	0	0
Enterococcus_faecium_7330884_2	Enterococcus faecium	Enterococcus	Firmicutes	0	0	1	1	0	1	0	0	1	0	0	0	0	0	0	0	0	1	0	0	0
Enterococcus_faecium_7430166_3	Enterococcus faecium	Enterococcus	Firmicutes	0	0	1	1	0	1	0	0	1	0	0	0	0	0	0	0	0	1	0	0	0
Enterococcus_faecium_841V03	Enterococcus faecium	Enterococcus	Firmicutes	0	0	1	1	0	1	0	0	1	0	0	0	0	0	0	0	0	1	0	0	0
Enterococcus_faecium_9730219_1	Enterococcus faecium	Enterococcus	Firmicutes	0	0	1	1	0	1	0	0	1	0	0	0	0	0	0	0	0	1	0	0	0
Enterococcus_faecium_9730357_1	Enterococcus faecium	Enterococcus	Firmicutes	0	0	1	1	0	1	0	0	1	0	0	0	0	0	0	0	0	1	0	0	0
Enterococcus_faecium_9731349_1	Enterococcus faecium	Enterococcus	Firmicutes	0	0	1	1	0	1	0	0	1	0	0	0	0	0	0	0	0	0	0	0	0
Enterococcus_faecium_9731352_4	Enterococcus faecium	Enterococcus	Firmicutes	0	0	1	1	0	1	0	0	1	0	0	0	0	0	0	0	0	1	0	0	0
Enterococcus_faecium_9830091_5	Enterococcus faecium	Enterococcus	Firmicutes	0	0	1	1	0	1	0	0	1	0	0	0	0	0	0	0	0	1	0	0	0
Enterococcus_faecium_9830512_2	Enterococcus faecium	Enterococcus	Firmicutes	0	0	1	1	0	1	0	0	1	0	0	0	0	0	0	0	0	1	0	0	0
Enterococcus_faecium_9830565_4	Enterococcus faecium	Enterococcus	Firmicutes	0	0	1	1	0	1	0	0	1	0	0	0	0	0	0	0	0	1	0	0	0
Enterococcus_faecium_9930238_2	Enterococcus faecium	Enterococcus	Firmicutes	0	0	1	1	0	1	0	0	1	0	0	0	0	0	0	0	0	1	0	0	0
Enterococcus_faecium_9931110_4	Enterococcus faecium	Enterococcus	Firmicutes	0	0	1	1	0	1	0	0	1	0	0	0	0	0	0	0	0	1	0	0	0
Enterococcus_faecium_A17_Sv1	Enterococcus faecium	Enterococcus	Firmicutes	0	0	1	1	0	1	0	0	1	0	0	0	0	0	0	0	0	1	0	0	0
Enterococcus_faecium_ATCC_8459	Enterococcus faecium	Enterococcus	Firmicutes	0	0	1	1	0	1	0	0	1	0	0	0	0	0	0	0	0	1	0	0	0
Enterococcus_faecium_Aus0004	Enterococcus faecium	Enterococcus	Firmicutes	0	0	1	1	0	1	0	0	1	0	0	0	0	0	0	0	0	1	0	0	0
Enterococcus_faecium_C309	Enterococcus faecium	Enterococcus	Firmicutes	0	0	1	1	0	1	0	0	1	0	0	0	0	0	0	0	0	1	0	0	0
Enterococcus_faecium_C68	Enterococcus faecium	Enterococcus	Firmicutes	0	0	1	1	0	1	0	0	1	0	0	0	0	0	0	0	0	1	0	0	0
Enterococcus_faecium_CRL1879	Enterococcus faecium	Enterococcus	Firmicutes	0	0	1	1	0	1	0	0	1	0	0	0	0	0	0	0	0	1	0	0	0
Enterococcus_faecium_Com12	Enterococcus faecium	Enterococcus	Firmicutes	0	0	1	1	0	1	0	0	1	0	0	0	0	0	0	0	0	1	0	0	0
Enterococcus_faecium_Com15	Enterococcus faecium	Enterococcus	Firmicutes	0	0	1	1	0	1	0	0	1	0	0	0	0	0	0	0	0	1	0	0	0
Enterococcus_faecium_D344SRF	Enterococcus faecium	Enterococcus	Firmicutes	0	0	1	1	0	1	0	0	1	0	0	0	0	0	0	0	0	1	0	0	0
Enterococcus_faecium_DO	Enterococcus faecium	Enterococcus	Firmicutes	0	0	1	1	0	1	0	0	1	0	0	0	0	0	0	0	0	1	0	0	0
Enterococcus_faecium_E0045	Enterococcus faecium	Enterococcus	Firmicutes	0	0	1	1	0	1	0	0	1	0	0	0	0	0	0	0	0	0	0	0	0
Enterococcus_faecium_E0120	Enterococcus faecium	Enterococcus	Firmicutes	0	0	1	1	0	1	0	0	1	0	0	0	0	0	0	0	0	1	0	0	0
Enterococcus_faecium_E0164	Enterococcus faecium	Enterococcus	Firmicutes	0	0	1	1	0	1	0	0	1	0	0	0	0	0	0	0	0	1	0	0	0
Enterococcus_faecium_E0269	Enterococcus faecium	Enterococcus	Firmicutes	0	0	1	1	0	1	0	0	1	0	0	0	0	0	0	0	0	1	0	0	0
Enterococcus_faecium_E0333	Enterococcus faecium	Enterococcus	Firmicutes	0	0	1	1	0	1	0	0	1	0	0	0	0	0	0	0	0	1	0	0	0
Enterococcus_faecium_E0679	Enterococcus faecium	Enterococcus	Firmicutes	0	0	1	1	0	1	0	0	1	0	0	0	0	0	0	0	0	1	0	0	0
Enterococcus_faecium_E0680	Enterococcus faecium	Enterococcus	Firmicutes	0	0	1	1	0	1	0	0	1	0	0	0	0	0	0	0	0	1	0	0	0
Enterococcus_faecium_E0688	Enterococcus faecium	Enterococcus	Firmicutes	0	0	1	1	0	1	0	0	1	0	0	0	0	0	0	0	0	1	0	0	0
Enterococcus_faecium_E1007	Enterococcus faecium	Enterococcus	Firmicutes	0	0	1	1	0	1	0	0	1	0	0	0	0	0	0	0	0	1	0	0	0
Enterococcus_faecium_E1039	Enterococcus faecium	Enterococcus	Firmicutes	0	0	1	1	0	1	0	0	1	0	0	0	0	0	0	0	0	1	0	0	0
Enterococcus_faecium_E1050	Enterococcus faecium	Enterococcus	Firmicutes	0	0	1	1	0	1	0	0	1	0	0	0	0	0	0	0	0	1	0	0	0
Enterococcus_faecium_E1071	Enterococcus faecium	Enterococcus	Firmicutes	0	0	1	1	0	1	0	0	1	0	0	0	0	0	0	0	0	1	0	0	0
Enterococcus_faecium_E1133	Enterococcus faecium	Enterococcus	Firmicutes	0	0	1	1	0	1	0	0	1	0	0	0	0	0	0	0	0	1	0	0	0
Enterococcus_faecium_E1162	Enterococcus faecium	Enterococcus	Firmicutes	0	0	1	1	0	1	0	0	1	0	0	0	0	0	0	0	0	1	0	0	0
Enterococcus_faecium_E1185	Enterococcus faecium	Enterococcus	Firmicutes	0	0	1	1	0	1	0	0	1	0	0	0	0	0	0	0	0	1	0	0	0
Enterococcus_faecium_E1258	Enterococcus faecium	Enterococcus	Firmicutes	0	0	1	1	0	1	0	0	1	0	0	0	0	0	0	0	0	1	0	0	0
Enterococcus_faecium_E1293	Enterococcus faecium	Enterococcus	Firmicutes	0	0	1	1	0	1	0	0	1	0	0	0	0	0	0	0	0	1	0	0	0
Enterococcus_faecium_E1321	Enterococcus faecium	Enterococcus	Firmicutes	0	0	1	1	0	1	0	0	1	0	0	0	0	0	0	0	0	1	0	0	0
Enterococcus_faecium_E1392	Enterococcus faecium	Enterococcus	Firmicutes	0	0	1	1	0	1	0	0	1	0	0	0	0	0	0	0	0	1	0	0	0
Enterococcus_faecium_E1552	Enterococcus faecium	Enterococcus	Firmicutes	0	0	1	1	0	1	0	0	1	0	0	0	0	0	0	0	0	1	0	0	0
Enterococcus_faecium_E1573	Enterococcus faecium	Enterococcus	Firmicutes	0	0	1	1	0	1	0	0	1	0	0	0	0	0	0	0	0	1	0	0	0
Enterococcus_faecium_E1574	Enterococcus faecium	Enterococcus	Firmicutes	0	0	1	1	0	1	0	0	1	0	0	0	0	0	0	0	0	1	0	0	0
Enterococcus_faecium_E1575	Enterococcus faecium	Enterococcus	Firmicutes	0	0	1	1	0	1	0	0	1	0	0	0	0	0	0	0	0	1	0	0	0
Enterococcus_faecium_E1576	Enterococcus faecium	Enterococcus	Firmicutes	0	0	1	1	0	1	0	0	1	0	0	0	0	0	0	0	0	1	0	0	0
Enterococcus_faecium_E1578	Enterococcus faecium	Enterococcus	Firmicutes	0	0	1	1	0	1	0	0	1	0	0	0	0	0	0	0	0	1	0	0	0
Enterococcus_faecium_E1590	Enterococcus faecium	Enterococcus	Firmicutes	0	0	1	1	0	1	0	0	1	0	0	0	0	0	0	0	0	1	0	0	0
Enterococcus_faecium_E1604	Enterococcus faecium	Enterococcus	Firmicutes	0	0	1	1	0	1	0	0	1	0	0	0	0	0	0	0	0	1	0	0	0
Enterococcus_faecium_E1613	Enterococcus faecium	Enterococcus	Firmicutes	0	0	1	1	0	1	0	0	1	0	0	0	0	0	0	0	0	1	0	0	0
Enterococcus_faecium_E1620	Enterococcus faecium	Enterococcus	Firmicutes	0	0	1	1	0	1	0	0	1	0	0	0	0	0	0	0	0	1	0	0	0
Enterococcus_faecium_E1622	Enterococcus faecium	Enterococcus	Firmicutes	0	0	1	1	0	1	0	0	1	0	0	0	0	0	0	0	0	1	0	0	0
Enterococcus_faecium_E1623	Enterococcus faecium	Enterococcus	Firmicutes	0	0	1	1	0	1	0	0	1	0	0	0	0	0	0	0	0	1	0	0	0
Enterococcus_faecium_E1626	Enterococcus faecium	Enterococcus	Firmicutes	0	0	1	1	0	1	0	0	1	0	0	0	0	0	0	0	0	1	0	0	0
Enterococcus_faecium_E1627	Enterococcus faecium	Enterococcus	Firmicutes	0	0	1	1	0	1	0	0	1	0	0	0	0	0	0	0	0	1	0	0	0
Enterococcus_faecium_E1630	Enterococcus faecium	Enterococcus	Firmicutes	0	0	1	1	0	1	0	0	1	0	0	0	0	0	0	0	0	1	0	0	0
Enterococcus_faecium_E1634	Enterococcus faecium	Enterococcus	Firmicutes	0	0	1	1	0	1	0	0	1	0	0	0	0	0	0	0	0	1	0	0	0
Enterococcus_faecium_E1636	Enterococcus faecium	Enterococcus	Firmicutes	0	0	1	1	0	1	0	0	1	0	0	0	0	0	0	0	0	1	0	0	0
Enterococcus_faecium_E1644	Enterococcus faecium	Enterococcus	Firmicutes	0	0	1	1	0	1	0	0	1	0	0	0	0	0	0	0	0	1	0	0	0
Enterococcus_faecium_E1731	Enterococcus faecium	Enterococcus	Firmicutes	0	0	1	1	0	1	0	0	1	0	0	0	0	0	0	0	0	1	0	0	0
Enterococcus_faecium_E1861	Enterococcus faecium	Enterococcus	Firmicutes	0	0	1	1	0	1	0	0	1	0	0	0	0	0	0	0	0	1	0	0	0
Enterococcus_faecium_E1904	Enterococcus faecium	Enterococcus	Firmicutes	0	0	1	1	0	1	0	0	1	0	0	0	0	0	0	0	0	1	0	0	0
Enterococcus_faecium_E1972	Enterococcus faecium	Enterococcus	Firmicutes	0	0	1	1	0	1	0	0	1	0	0	0	0	0	0	0	0	1	0	0	0
Enterococcus_faecium_E2039	Enterococcus faecium	Enterococcus	Firmicutes	0	0	1	1	0	1	0	0	1	0	0	0	0	0	0	0	0	1	0	0	0
Enterococcus_faecium_E2071	Enterococcus faecium	Enterococcus	Firmicutes	0	0	1	1	0	1	0	0	1	0	0	0	0	0	0	0	0	1	0	0	0
Enterococcus_faecium_E2134	Enterococcus faecium	Enterococcus	Firmicutes	0	0	1	1	0	1	0	0	1	0	0	0	0	0	0	0	0	1	0	0	0
Enterococcus_faecium_E2297	Enterococcus faecium	Enterococcus	Firmicutes	0	0	1	1	0	1	0	0	1	0	0	0	0	0	0	0	0	1	0	0	0
Enterococcus_faecium_E2369	Enterococcus faecium	Enterococcus	Firmicutes	0	0	1	1	0	1	0	0	1	0	0	0	0	0	0	0	0	1	0	0	0
Enterococcus_faecium_E2560	Enterococcus faecium	Enterococcus	Firmicutes	0	0	1	1	0	1	0	0	1	0	0	0	0	0	0	0	0	1	0	0	0
Enterococcus_faecium_E2620	Enterococcus faecium	Enterococcus	Firmicutes	0	0	1	0	0	1	0	0	1	0	0	0	0	0	0	0	0	1	0	0	0
Enterococcus_faecium_E2883	Enterococcus faecium	Enterococcus	Firmicutes	0	0	1	1	0	1	0	0	1	0	0	0	0	0	0	0	0	1	0	0	0
Enterococcus_faecium_E2966	Enterococcus faecium	Enterococcus	Firmicutes	0	0	1	1	0	1	0	0	1	0	0	0	0	0	0	0	0	1	0	0	0
Enterococcus_faecium_E3083	Enterococcus faecium	Enterococcus	Firmicutes	0	0	1	1	0	1	0	0	1	0	0	0	0	0	0	0	0	1	0	0	0
Enterococcus_faecium_E3346	Enterococcus faecium	Enterococcus	Firmicutes	0	0	1	1	0	1	0	0	1	0	0	0	0	0	0	0	0	1	0	0	0
Enterococcus_faecium_E3548	Enterococcus faecium	Enterococcus	Firmicutes	0	0	1	1	0	1	0	0	1	0	0	0	0	0	0	0	0	1	0	0	0
Enterococcus_faecium_E4215	Enterococcus faecium	Enterococcus	Firmicutes	0	0	1	1	0	1	0	0	1	0	0	0	0	0	0	0	0	1	0	0	0
Enterococcus_faecium_E4389	Enterococcus faecium	Enterococcus	Firmicutes	0	0	1	1	0	1	0	0	1	0	0	0	0	0	0	0	0	1	0	0	0
Enterococcus_faecium_E6012	Enterococcus faecium	Enterococcus	Firmicutes	0	0	1	1	0	1	0	1	1	0	0	0	0	0	0	0	0	1	0	0	0
Enterococcus_faecium_E6045	Enterococcus faecium	Enterococcus	Firmicutes	0	0	1	1	0	1	0	1	1	0	0	0	0	0	0	0	0	1	0	0	0
Enterococcus_faecium_E8sv3	Enterococcus faecium	Enterococcus	Firmicutes	0	0	1	1	0	1	0	0	1	0	0	0	0	0	0	0	0	1	0	0	0
Enterococcus_faecium_E980	Enterococcus faecium	Enterococcus	Firmicutes	0	0	1	1	0	1	0	0	1	0	0	0	0	0	0	0	0	1	0	0	0
Enterococcus_faecium_ERV1	Enterococcus faecium	Enterococcus	Firmicutes	0	0	1	1	0	1	0	0	1	0	0	0	0	0	0	0	0	1	0	0	0
Enterococcus_faecium_EnGen0305	Enterococcus faecium	Enterococcus	Firmicutes	0	0	1	1	0	1	0	0	1	0	0	0	0	0	0	0	0	1	0	0	0
Enterococcus_faecium_EnGen0308	Enterococcus faecium	Enterococcus	Firmicutes	0	0	1	1	0	1	0	0	1	0	0	0	0	0	0	0	0	1	0	0	0
Enterococcus_faecium_EnGen0312	Enterococcus faecium	Enterococcus	Firmicutes	0	0	1	1	0	1	0	0	1	0	0	0	0	0	0	0	0	1	0	0	0
Enterococcus_faecium_EnGen0314	Enterococcus faecium	Enterococcus	Firmicutes	0	0	1	1	0	1	0	0	1	0	0	0	0	0	0	0	0	1	0	0	0
Enterococcus_faecium_EnGen0316	Enterococcus faecium	Enterococcus	Firmicutes	0	0	1	1	0	1	0	0	1	0	0	0	0	0	0	0	0	1	0	0	0
Enterococcus_faecium_EnGen0318	Enterococcus faecium	Enterococcus	Firmicutes	0	0	1	1	0	1	0	0	1	0	0	0	0	0	0	0	0	1	0	0	0
Enterococcus_faecium_EnGen0319	Enterococcus faecium	Enterococcus	Firmicutes	0	0	1	1	0	1	0	0	1	0	0	0	0	0	0	0	0	1	0	0	0
Enterococcus_faecium_EnGen0321	Enterococcus faecium	Enterococcus	Firmicutes	0	0	1	1	0	1	0	0	1	0	0	0	0	0	0	0	0	1	0	0	0
Enterococcus_faecium_EnGen0323	Enterococcus faecium	Enterococcus	Firmicutes	0	0	1	1	0	1	0	0	1	0	0	0	0	0	0	0	0	1	0	0	0
Enterococcus_faecium_EnGen0375	Enterococcus faecium	Enterococcus	Firmicutes	0	0	1	1	0	1	0	0	1	0	0	0	0	0	0	0	0	1	0	0	0
Enterococcus_faecium_EnGen0376	Enterococcus faecium	Enterococcus	Firmicutes	0	0	1	1	0	1	0	0	1	0	0	0	0	0	0	0	0	1	0	0	0
Enterococcus_faecium_EnGen0377	Enterococcus faecium	Enterococcus	Firmicutes	0	0	1	1	0	1	0	0	1	0	0	0	0	0	0	0	0	1	0	0	0
Enterococcus_faecium_F9730129_1	Enterococcus faecium	Enterococcus	Firmicutes	0	0	1	1	0	1	0	0	1	0	0	0	0	0	0	0	0	0	0	0	0
Enterococcus_faecium_H17243	Enterococcus faecium	Enterococcus	Firmicutes	0	0	1	1	0	1	0	0	1	0	0	0	0	0	0	0	0	1	0	0	0
Enterococcus_faecium_H17575	Enterococcus faecium	Enterococcus	Firmicutes	0	0	1	1	0	1	0	0	1	0	0	0	0	0	0	0	0	1	0	0	0
Enterococcus_faecium_HF50104	Enterococcus faecium	Enterococcus	Firmicutes	0	0	1	1	0	1	0	0	1	0	0	0	0	0	0	0	0	1	0	0	0
Enterococcus_faecium_HF50105	Enterococcus faecium	Enterococcus	Firmicutes	0	0	1	1	0	1	0	0	1	0	0	0	0	0	0	0	0	1	0	0	0
Enterococcus_faecium_HF50106	Enterococcus faecium	Enterococcus	Firmicutes	0	0	1	1	0	1	0	0	1	0	0	0	0	0	0	0	0	1	0	0	0
Enterococcus_faecium_HF50203	Enterococcus faecium	Enterococcus	Firmicutes	0	0	1	1	0	1	0	0	1	0	0	0	0	0	0	0	0	1	0	0	0
Enterococcus_faecium_HF50204	Enterococcus faecium	Enterococcus	Firmicutes	0	0	1	1	0	1	0	0	1	0	0	0	0	0	0	0	0	1	0	0	0
Enterococcus_faecium_HF50215	Enterococcus faecium	Enterococcus	Firmicutes	0	0	1	1	0	1	0	0	1	0	0	0	0	0	0	0	0	1	0	0	0
Enterococcus_faecium_HM1071	Enterococcus faecium	Enterococcus	Firmicutes	0	0	1	1	0	1	0	0	1	0	0	0	0	0	0	0	0	1	0	0	0
Enterococcus_faecium_HM1072	Enterococcus faecium	Enterococcus	Firmicutes	0	0	1	1	0	1	0	0	1	0	0	0	0	0	0	0	0	1	0	0	0
Enterococcus_faecium_HM1073	Enterococcus faecium	Enterococcus	Firmicutes	0	0	1	1	0	1	0	0	1	0	0	0	0	0	0	0	0	1	0	0	0
Enterococcus_faecium_HM1074	Enterococcus faecium	Enterococcus	Firmicutes	0	0	1	1	0	1	0	0	1	0	0	0	0	0	0	0	0	1	0	0	0
Enterococcus_faecium_LCT_EF128	Enterococcus faecium	Enterococcus	Firmicutes	0	0	1	1	0	1	0	0	1	0	0	0	0	0	0	0	0	1	0	0	0
Enterococcus_faecium_LCT_EF20	Enterococcus faecium	Enterococcus	Firmicutes	0	0	1	1	0	1	0	0	1	0	0	0	0	0	0	0	0	1	0	0	0
Enterococcus_faecium_LCT_EF258	Enterococcus faecium	Enterococcus	Firmicutes	0	0	1	1	0	1	0	0	1	0	0	0	0	0	0	0	0	1	0	0	0
Enterococcus_faecium_LCT_EF90	Enterococcus faecium	Enterococcus	Firmicutes	0	0	1	1	0	1	0	0	1	0	0	0	0	0	0	0	0	1	0	0	0
Enterococcus_faecium_PC4_1	Enterococcus faecium	Enterococcus	Firmicutes	0	0	1	1	0	1	0	0	1	0	0	0	0	0	0	0	0	1	0	0	0
Enterococcus_faecium_S658_3	Enterococcus faecium	Enterococcus	Firmicutes	0	0	1	1	0	1	0	0	1	0	0	0	0	0	0	0	0	1	0	0	0
Enterococcus_faecium_TC_6	Enterococcus faecium	Enterococcus	Firmicutes	0	0	1	1	0	1	0	0	1	0	0	0	0	0	0	0	0	1	0	0	0
Enterococcus_faecium_TX0082	Enterococcus faecium	Enterococcus	Firmicutes	0	0	1	1	0	1	0	0	1	0	0	0	0	0	0	0	0	1	0	0	0
Enterococcus_faecium_TX0133A	Enterococcus faecium	Enterococcus	Firmicutes	0	0	1	1	0	1	0	0	1	0	0	0	0	0	0	0	0	1	0	0	0
Enterococcus_faecium_TX0133B	Enterococcus faecium	Enterococcus	Firmicutes	0	0	1	1	0	1	0	0	1	0	0	0	0	0	0	0	0	1	0	0	0
Enterococcus_faecium_TX0133C	Enterococcus faecium	Enterococcus	Firmicutes	0	0	1	1	0	1	0	0	1	0	0	0	0	0	0	0	0	1	0	0	0
Enterococcus_faecium_TX0133a04	Enterococcus faecium	Enterococcus	Firmicutes	0	0	1	1	0	1	0	0	1	0	0	0	0	0	0	0	0	1	0	0	0
Enterococcus_faecium_TX1330	Enterococcus faecium	Enterococcus	Firmicutes	0	0	1	1	0	1	0	0	1	0	0	0	0	0	0	0	0	1	0	0	0
Enterococcus_faecium_U0317	Enterococcus faecium	Enterococcus	Firmicutes	0	0	1	1	0	1	0	0	1	0	0	0	0	0	0	0	0	1	0	0	0
Enterococcus_faecium_UAA1007	Enterococcus faecium	Enterococcus	Firmicutes	0	0	1	1	0	1	0	0	1	0	0	0	0	0	0	0	0	1	0	0	0
Enterococcus_faecium_UAA1019	Enterococcus faecium	Enterococcus	Firmicutes	0	0	1	1	0	1	0	0	1	0	0	0	0	0	0	0	0	1	0	0	0
Enterococcus_faecium_UAA1022	Enterococcus faecium	Enterococcus	Firmicutes	0	0	1	1	0	1	0	0	1	0	0	0	0	0	0	0	0	1	0	0	0
Enterococcus_faecium_UAA1023	Enterococcus faecium	Enterococcus	Firmicutes	0	0	1	1	0	1	0	0	1	0	0	0	0	0	0	0	0	1	0	0	0
Enterococcus_faecium_UAA1024	Enterococcus faecium	Enterococcus	Firmicutes	0	0	1	1	0	1	0	0	1	0	0	0	0	0	0	0	0	1	0	0	0
Enterococcus_faecium_UAA1025	Enterococcus faecium	Enterococcus	Firmicutes	0	0	1	1	0	1	0	0	1	0	0	0	0	0	0	0	0	1	0	0	0
Enterococcus_faecium_UAA1280	Enterococcus faecium	Enterococcus	Firmicutes	0	0	1	1	0	1	0	0	1	0	0	0	0	0	0	0	0	1	0	0	0
Enterococcus_faecium_UAA1433	Enterococcus faecium	Enterococcus	Firmicutes	0	0	1	1	0	1	0	0	1	0	0	0	0	0	0	0	0	1	0	0	0
Enterococcus_faecium_UAA1484	Enterococcus faecium	Enterococcus	Firmicutes	0	0	1	1	0	1	0	0	1	0	0	0	0	0	0	0	0	1	0	0	0
Enterococcus_faecium_UAA210	Enterococcus faecium	Enterococcus	Firmicutes	0	0	1	1	0	1	0	0	1	0	0	0	0	0	0	0	0	1	0	0	0
Enterococcus_faecium_UAA407	Enterococcus faecium	Enterococcus	Firmicutes	0	0	1	1	0	1	0	0	1	0	0	0	0	0	0	0	0	1	0	0	0
Enterococcus_faecium_UAA430	Enterococcus faecium	Enterococcus	Firmicutes	0	0	1	1	0	1	0	0	1	0	0	0	0	0	0	0	0	1	0	0	0
Enterococcus_faecium_UAA431	Enterococcus faecium	Enterococcus	Firmicutes	0	0	1	1	0	1	0	0	1	0	0	0	0	0	0	0	0	1	0	0	0
Enterococcus_faecium_UAA714	Enterococcus faecium	Enterococcus	Firmicutes	0	0	1	1	0	1	0	0	1	0	0	0	0	0	0	0	0	1	0	0	0
Enterococcus_faecium_UAA715	Enterococcus faecium	Enterococcus	Firmicutes	0	0	1	1	0	1	0	0	1	0	0	0	0	0	0	0	0	1	0	0	0
Enterococcus_faecium_UAA716	Enterococcus faecium	Enterococcus	Firmicutes	0	0	1	1	0	1	0	0	1	0	0	0	0	0	0	0	0	1	0	0	0
Enterococcus_faecium_UAA718	Enterococcus faecium	Enterococcus	Firmicutes	0	0	1	1	0	1	0	0	1	0	0	0	0	0	0	0	0	1	0	0	0
Enterococcus_faecium_UAA719	Enterococcus faecium	Enterococcus	Firmicutes	0	0	1	1	0	1	0	0	1	0	0	0	0	0	0	0	0	1	0	0	0
Enterococcus_faecium_UAA720	Enterococcus faecium	Enterococcus	Firmicutes	0	0	1	1	0	1	0	0	1	0	0	0	0	0	0	0	0	1	0	0	0
Enterococcus_faecium_UAA721	Enterococcus faecium	Enterococcus	Firmicutes	0	0	1	1	0	1	0	0	1	0	0	0	0	0	0	0	0	1	0	0	0
Enterococcus_faecium_UAA722	Enterococcus faecium	Enterococcus	Firmicutes	0	0	1	1	0	1	0	0	1	0	0	0	0	0	0	0	0	0	0	0	0
Enterococcus_faecium_UAA723	Enterococcus faecium	Enterococcus	Firmicutes	0	0	1	1	0	1	0	0	1	0	0	0	0	0	0	0	0	1	0	0	0
Enterococcus_faecium_UAA724	Enterococcus faecium	Enterococcus	Firmicutes	0	0	1	1	0	1	0	0	1	0	0	0	0	0	0	0	0	1	0	0	0
Enterococcus_faecium_UAA725	Enterococcus faecium	Enterococcus	Firmicutes	0	0	1	1	0	1	0	0	1	0	0	0	0	0	0	0	0	1	0	0	0
Enterococcus_faecium_UAA825	Enterococcus faecium	Enterococcus	Firmicutes	0	0	1	1	0	1	0	0	1	0	0	0	0	0	0	0	0	1	0	0	0
Enterococcus_faecium_UAA909	Enterococcus faecium	Enterococcus	Firmicutes	0	0	1	1	0	1	0	0	1	0	0	0	0	0	0	0	0	1	0	0	0
Enterococcus_faecium_UAA910	Enterococcus faecium	Enterococcus	Firmicutes	0	0	1	1	0	1	0	0	1	0	0	0	0	0	0	0	0	1	0	0	0
Enterococcus_faecium_UAA911	Enterococcus faecium	Enterococcus	Firmicutes	0	0	1	1	0	1	0	0	1	0	0	0	0	0	0	0	0	1	0	0	0
Enterococcus_faecium_UAA944	Enterococcus faecium	Enterococcus	Firmicutes	0	0	1	1	0	1	0	0	1	0	0	0	0	0	0	0	0	1	0	0	0
Enterococcus_faecium_UAA945	Enterococcus faecium	Enterococcus	Firmicutes	0	0	1	1	0	1	0	0	1	0	0	0	0	0	0	0	0	1	0	0	0
Enterococcus_faecium_UAA947	Enterococcus faecium	Enterococcus	Firmicutes	0	0	1	1	0	1	0	0	1	0	0	0	0	0	0	0	0	1	0	0	0
Enterococcus_faecium_UAA949	Enterococcus faecium	Enterococcus	Firmicutes	0	0	1	1	0	1	0	0	1	0	0	0	0	0	0	0	0	1	0	0	0
Enterococcus_faecium_UAA950	Enterococcus faecium	Enterococcus	Firmicutes	0	0	1	1	0	1	0	0	1	0	0	0	0	0	0	0	0	1	0	0	0
Enterococcus_faecium_UAA951	Enterococcus faecium	Enterococcus	Firmicutes	0	0	1	1	0	1	0	0	1	0	0	0	0	0	0	0	0	1	0	0	0
Enterococcus_faecium_UAA952	Enterococcus faecium	Enterococcus	Firmicutes	0	0	1	1	0	1	0	0	1	0	0	0	0	0	0	0	0	1	0	0	0
Enterococcus_faecium_UC7251	Enterococcus faecium	Enterococcus	Firmicutes	0	0	1	1	0	1	0	0	1	0	0	0	0	0	0	0	0	1	0	0	0
Enterococcus_faecium_VAN_219	Enterococcus faecium	Enterococcus	Firmicutes	0	0	1	1	0	1	0	0	1	0	0	0	0	0	0	0	0	1	0	0	0
Enterococcus_faecium_VAN_222	Enterococcus faecium	Enterococcus	Firmicutes	0	0	1	1	0	1	0	0	1	0	0	0	0	0	0	0	0	1	0	0	0
Enterococcus_faecium_VAN_327	Enterococcus faecium	Enterococcus	Firmicutes	0	0	1	1	0	1	0	0	1	0	0	0	0	0	0	0	0	1	0	0	0
Enterococcus_faecium_VAN_332	Enterococcus faecium	Enterococcus	Firmicutes	0	0	1	1	0	1	0	0	1	0	0	0	0	0	0	0	0	1	0	0	0
Enterococcus_faecium_VAN_335	Enterococcus faecium	Enterococcus	Firmicutes	0	0	1	1	0	1	0	0	1	0	0	0	0	0	0	0	0	1	0	0	0
Enterococcus_faecium_VAN_342	Enterococcus faecium	Enterococcus	Firmicutes	0	0	1	1	0	1	0	0	1	0	0	0	0	0	0	0	0	1	0	0	0
Enterococcus_faecium_VAN_345	Enterococcus faecium	Enterococcus	Firmicutes	0	0	1	1	0	1	0	0	1	0	0	0	0	0	0	0	0	1	0	0	0
Enterococcus_faecium_VAN_476	Enterococcus faecium	Enterococcus	Firmicutes	0	0	1	1	0	1	0	0	1	0	0	0	0	0	0	0	0	1	0	0	0
Enterococcus_faecium_VRE_108	Enterococcus faecium	Enterococcus	Firmicutes	0	0	1	1	0	1	0	1	1	0	0	0	0	0	0	0	0	1	0	0	0
Enterococcus_faecium_VRE_110	Enterococcus faecium	Enterococcus	Firmicutes	0	0	1	1	0	1	0	0	1	0	0	0	0	0	0	0	0	1	0	0	0
Enterococcus_faecium_VRE_13	Enterococcus faecium	Enterococcus	Firmicutes	0	0	1	1	0	1	0	0	1	0	0	0	0	0	0	0	0	1	0	0	0
Enterococcus_faecium_VRE_84	Enterococcus faecium	Enterococcus	Firmicutes	0	0	1	1	0	1	0	1	1	0	0	0	0	0	0	0	0	1	0	0	0
Enterococcus_gallinarum_EG2	Enterococcus gallinarum	Enterococcus	Firmicutes	0	0	0	1	1	1	0	0	1	0	0	0	0	0	0	0	0	0	0	0	0
Enterococcus_gilvus_ATCC_BAA_350	Enterococcus gilvus	Enterococcus	Firmicutes	0	0	0	0	1	1	0	0	0	0	0	0	0	0	0	0	0	0	0	0	0
Enterococcus_hirae_ATCC_9790	Enterococcus hirae	Enterococcus	Firmicutes	0	0	1	1	0	1	0	0	1	0	0	0	0	0	0	0	0	0	0	0	0
Enterococcus_pallens_ATCC_BAA_351	Enterococcus pallens	Enterococcus	Firmicutes	0	0	0	0	1	1	0	0	0	0	0	0	0	0	0	0	0	1	0	0	0
Enterococcus_phoeniculicola_ATCC_BAA_412	Enterococcus phoeniculicola	Enterococcus	Firmicutes	0	0	1	0	1	1	0	0	1	0	0	0	0	0	0	0	0	0	0	0	0
Enterococcus_raffinosus_ATCC_49464	Enterococcus raffinosus	Enterococcus	Firmicutes	0	0	0	1	0	1	0	0	0	0	0	0	0	0	0	0	0	1	0	0	0
Enterococcus_saccharolyticus_30_1	Enterococcus saccharolyticus	Enterococcus	Firmicutes	0	0	0	1	1	1	0	0	1	0	0	0	0	0	0	0	0	1	0	0	0
Enterococcus_saccharolyticus_ATCC_43076	Enterococcus saccharolyticus	Enterococcus	Firmicutes	0	0	0	0	1	1	0	0	0	0	0	0	0	0	0	0	0	1	1	0	0
Enterococcus_sp_7L76	Enterococcus sp. 7L76	Enterococcus	Firmicutes	0	0	1	0	1	1	0	0	1	0	0	0	0	0	0	0	0	1	1	0	0
Enterococcus_sp_C1	Enterococcus sp. C1	Enterococcus	Firmicutes	0	0	0	1	1	1	0	0	1	0	0	0	0	0	0	0	0	0	0	0	0
Enterococcus_sp_GMD2E	Enterococcus sp. GMD2E	Enterococcus	Firmicutes	0	0	1	1	0	1	0	0	1	0	0	0	0	0	0	0	0	1	0	0	0
Enterococcus_sp_GMD3E	Enterococcus sp. GMD3E	Enterococcus	Firmicutes	0	0	1	1	0	1	0	0	1	0	0	0	0	0	0	0	0	1	0	0	0
Enterococcus_sp_GMD4E	Enterococcus sp. GMD4E	Enterococcus	Firmicutes	0	0	1	1	0	1	0	0	1	0	0	0	0	0	0	0	0	1	0	0	0
Enterococcus_sp_GMD5E	Enterococcus sp. GMD5E	Enterococcus	Firmicutes	0	0	1	1	0	1	0	0	1	0	0	0	0	0	0	0	0	1	0	0	0
Enterorhabdus_caecimuris_B7	Adlercreutzia caecimuris	Adlercreutzia	Actinobacteria	0	0	0	1	0	0	0	0	0	0	0	0	0	0	0	0	0	0	1	0	0
Eremococcus_coleocola_ACS_139_V_Col8	Eremococcus coleocola	Eremococcus	Firmicutes	0	0	0	0	0	1	0	0	0	0	0	0	0	0	0	0	0	0	0	0	0
Erysipelothrix_rhusiopathiae_ATCC_19414	Erysipelothrix rhusiopathiae	Erysipelothrix	Firmicutes	0	0	0	0	0	1	0	0	0	0	0	0	0	0	0	0	0	0	0	0	0
Erysipelotrichaceae_bacterium_21_3	Erysipelotrichaceae bacterium 21_3	unclassified Erysipelotrichaceae	Firmicutes	0	0	0	1	0	1	0	0	0	0	0	0	0	0	0	0	0	0	0	0	0
Erysipelotrichaceae_bacterium_2_2_44A	Erysipelotrichaceae bacterium 2_2_44A	unclassified Erysipelotrichaceae	Firmicutes	0	0	0	0	0	1	0	0	0	0	0	0	0	0	0	0	0	1	0	0	0
Erysipelotrichaceae_bacterium_5_2_54FAA	Erysipelotrichaceae bacterium 5_2_54FAA	unclassified Erysipelotrichaceae	Firmicutes	0	0	0	1	0	1	0	0	0	0	0	0	0	0	0	0	0	0	0	0	0
Erysipelotrichaceae_bacterium_6_1_45	Erysipelotrichaceae bacterium 6_1_45	unclassified Erysipelotrichaceae	Firmicutes	0	0	0	0	0	1	0	0	0	0	0	0	0	0	0	0	0	1	0	0	0
Erysipelotrichaceae_bacterium_sp_3_1_53	Erysipelotrichaceae bacterium 3_1_53	unclassified Erysipelotrichaceae	Firmicutes	0	0	0	1	0	1	0	0	0	0	0	0	0	0	0	0	0	1	0	0	0
Escherichia_albertii_TW07627	Escherichia albertii	Escherichia	Proteobacteria	1	0	0	0	1	1	0	0	1	0	0	0	0	0	1	0	0	1	1	1	0
Escherichia_albertii_TW11588	Escherichia sp. TW11588	Escherichia	Proteobacteria	1	0	0	0	1	1	0	1	1	0	0	0	0	0	1	0	0	1	1	1	0
Escherichia_coli_042	Escherichia coli	Escherichia	Proteobacteria	1	0	0	0	1	1	0	1	1	0	0	0	0	0	1	0	0	1	1	1	0
Escherichia_coli_07798	Escherichia coli	Escherichia	Proteobacteria	1	0	0	0	1	1	0	1	1	0	0	0	0	0	1	0	0	0	1	1	0
Escherichia_coli_09BKT078844	Escherichia coli	Escherichia	Proteobacteria	0	0	0	0	1	1	0	1	1	0	0	0	0	0	1	0	0	1	1	1	0
Escherichia_coli_0_1288	Escherichia coli	Escherichia	Proteobacteria	0	0	0	0	1	1	0	1	1	0	0	0	0	0	1	0	0	1	1	1	0
Escherichia_coli_0_1304	Escherichia coli	Escherichia	Proteobacteria	0	0	0	0	1	1	0	1	1	0	0	0	0	0	1	0	0	1	1	1	0
Escherichia_coli_101_1	Escherichia coli	Escherichia	Proteobacteria	0	0	0	0	1	1	0	1	1	0	0	0	0	0	0	0	0	1	1	1	0
Escherichia_coli_10_0821	Escherichia coli	Escherichia	Proteobacteria	0	0	0	0	1	1	0	1	1	0	0	0	0	0	1	0	0	1	1	1	0
Escherichia_coli_10_0833	Escherichia coli	Escherichia	Proteobacteria	0	0	0	0	1	1	0	1	1	0	0	0	0	0	1	0	0	1	1	1	0
Escherichia_coli_10_0869	Escherichia coli	Escherichia	Proteobacteria	0	0	0	0	1	1	0	1	1	0	0	0	0	0	1	0	0	1	1	1	0
Escherichia_coli_1357	Escherichia coli	Escherichia	Proteobacteria	1	0	0	0	1	1	0	1	1	0	0	0	0	0	1	0	0	1	1	1	0
Escherichia_coli_174750	Escherichia coli	Escherichia	Proteobacteria	0	0	0	0	1	1	0	1	1	0	0	0	0	0	1	0	0	1	1	1	0
Escherichia_coli_174900	Escherichia coli	Escherichia	Proteobacteria	1	0	0	0	1	1	0	1	1	0	0	0	0	0	1	0	0	1	1	1	0
Escherichia_coli_178900	Escherichia coli	Escherichia	Proteobacteria	1	0	0	0	1	1	0	1	1	0	0	0	0	0	1	0	0	1	1	1	0
Escherichia_coli_179100	Escherichia coli	Escherichia	Proteobacteria	1	0	0	0	1	1	0	1	1	0	0	0	0	0	1	0	0	1	1	1	0
Escherichia_coli_179550	Escherichia coli	Escherichia	Proteobacteria	1	0	0	0	1	1	0	1	1	0	0	0	0	0	1	0	0	1	1	1	0
Escherichia_coli_180050	Escherichia coli	Escherichia	Proteobacteria	0	0	0	0	1	1	0	1	1	0	0	0	0	0	1	0	0	1	1	1	0
Escherichia_coli_180200	Escherichia coli	Escherichia	Proteobacteria	1	0	0	0	1	1	0	1	1	0	0	0	0	0	1	0	0	1	1	1	0
Escherichia_coli_180600	Escherichia coli	Escherichia	Proteobacteria	1	0	0	0	1	1	0	1	1	0	0	0	0	0	1	0	0	1	1	1	0
Escherichia_coli_1827_70	Escherichia coli	Escherichia	Proteobacteria	0	0	0	0	1	1	0	1	1	0	0	0	0	0	1	0	0	1	1	1	0
Escherichia_coli_199900_1	Escherichia coli	Escherichia	Proteobacteria	1	0	0	0	1	1	0	1	1	0	0	0	0	0	1	0	0	1	1	1	0
Escherichia_coli_1_2264	Escherichia coli	Escherichia	Proteobacteria	1	0	0	0	1	1	0	1	1	0	0	0	0	0	1	0	0	1	1	1	0
Escherichia_coli_1_2741	Escherichia coli	Escherichia	Proteobacteria	1	0	0	0	1	1	0	1	1	0	0	0	0	0	1	0	0	1	1	1	0
Escherichia_coli_201600_1	Escherichia coli	Escherichia	Proteobacteria	0	0	0	0	1	1	0	1	1	0	0	0	0	0	1	0	0	1	1	1	0
Escherichia_coli_2362_75	Escherichia coli	Escherichia	Proteobacteria	1	0	0	0	1	1	0	1	1	0	0	0	0	0	1	0	0	0	1	1	0
Escherichia_coli_2534_86	Escherichia coli	Escherichia	Proteobacteria	1	0	0	0	1	1	0	1	1	0	0	0	0	0	1	0	0	1	1	0	0
Escherichia_coli_2719100	Escherichia coli	Escherichia	Proteobacteria	0	0	0	0	1	1	0	1	1	0	0	0	0	0	1	0	0	1	1	1	0
Escherichia_coli_2720900	Escherichia coli	Escherichia	Proteobacteria	1	0	0	0	1	1	0	1	1	0	0	0	0	0	1	0	0	1	1	1	0
Escherichia_coli_2722950	Escherichia coli	Escherichia	Proteobacteria	0	0	0	0	1	1	0	1	1	0	0	0	0	0	1	0	0	1	1	1	0
Escherichia_coli_2726800	Escherichia coli	Escherichia	Proteobacteria	1	0	0	0	1	1	0	1	1	0	0	0	0	0	1	0	0	1	1	1	0
Escherichia_coli_2726950	Escherichia coli	Escherichia	Proteobacteria	1	0	0	0	1	1	0	1	1	0	0	0	0	0	1	0	0	1	1	1	0
Escherichia_coli_2729250	Escherichia coli	Escherichia	Proteobacteria	1	0	0	0	1	1	0	1	1	0	0	0	0	0	1	0	0	1	1	1	0
Escherichia_coli_2730350	Escherichia coli	Escherichia	Proteobacteria	1	0	0	0	1	1	0	1	1	0	0	0	0	0	1	0	0	1	1	1	0
Escherichia_coli_2730450	Escherichia coli	Escherichia	Proteobacteria	1	0	0	0	1	1	0	1	1	0	0	0	0	0	1	0	0	1	1	1	0
Escherichia_coli_2731150	Escherichia coli	Escherichia	Proteobacteria	0	0	0	0	1	1	0	1	1	0	0	0	0	0	1	0	0	1	1	1	0
Escherichia_coli_2733950	Escherichia coli	Escherichia	Proteobacteria	0	0	0	0	1	1	0	1	1	0	0	0	0	0	0	0	0	1	1	1	0
Escherichia_coli_2735000	Escherichia coli	Escherichia	Proteobacteria	1	0	0	0	1	1	0	1	1	0	0	0	0	0	1	0	0	1	1	1	0
Escherichia_coli_2741950	Escherichia coli	Escherichia	Proteobacteria	0	0	0	0	1	1	0	1	1	0	0	0	0	0	1	0	0	1	1	1	0
Escherichia_coli_2747800	Escherichia coli	Escherichia	Proteobacteria	1	0	0	0	1	1	0	1	1	0	0	0	0	0	1	0	0	1	1	1	0
Escherichia_coli_2749250	Escherichia coli	Escherichia	Proteobacteria	1	0	0	0	1	1	0	1	1	0	0	0	0	0	1	0	0	1	1	1	0
Escherichia_coli_2756500	Escherichia coli	Escherichia	Proteobacteria	1	0	0	0	1	1	0	1	1	0	0	0	0	0	1	0	0	1	1	1	0
Escherichia_coli_2762100	Escherichia coli	Escherichia	Proteobacteria	0	0	0	0	1	1	0	1	1	0	0	0	0	0	1	0	0	1	1	1	0
Escherichia_coli_2770900	Escherichia coli	Escherichia	Proteobacteria	1	0	0	0	1	1	0	1	1	0	0	0	0	0	1	0	0	1	1	1	0
Escherichia_coli_2780750	Escherichia coli	Escherichia	Proteobacteria	0	0	0	0	1	1	0	1	1	0	0	0	0	0	1	0	0	1	1	1	0
Escherichia_coli_2785200	Escherichia coli	Escherichia	Proteobacteria	0	0	0	0	1	1	0	1	1	0	0	0	0	0	1	0	0	1	1	1	0
Escherichia_coli_2788150	Escherichia coli	Escherichia	Proteobacteria	1	0	0	0	1	1	0	1	1	0	0	0	0	0	1	0	0	1	1	1	0
Escherichia_coli_2845350	Escherichia coli	Escherichia	Proteobacteria	0	0	0	0	1	1	0	1	1	0	0	0	0	0	0	0	0	1	1	1	0
Escherichia_coli_2845650	Escherichia coli	Escherichia	Proteobacteria	0	0	0	0	1	1	0	1	1	0	0	0	0	0	1	0	0	1	1	1	0
Escherichia_coli_2846750	Escherichia coli	Escherichia	Proteobacteria	1	0	0	0	1	1	0	1	1	0	0	0	0	0	1	0	0	1	1	1	0
Escherichia_coli_2848050	Escherichia coli	Escherichia	Proteobacteria	1	0	0	0	1	1	0	1	1	0	0	0	0	0	1	0	0	1	1	1	0
Escherichia_coli_2850400	Escherichia coli	Escherichia	Proteobacteria	1	0	0	0	1	1	0	1	1	0	0	0	0	0	1	0	0	1	1	1	0
Escherichia_coli_2850750	Escherichia coli	Escherichia	Proteobacteria	1	0	0	0	1	1	0	1	1	0	0	0	0	0	1	0	0	1	1	1	0
Escherichia_coli_2851500	Escherichia coli	Escherichia	Proteobacteria	1	0	0	0	1	1	0	1	1	0	0	0	0	0	1	0	0	1	1	1	0
Escherichia_coli_2853500	Escherichia coli	Escherichia	Proteobacteria	1	0	0	0	1	1	0	1	1	0	0	0	0	0	1	0	0	1	1	1	0
Escherichia_coli_2854350	Escherichia coli	Escherichia	Proteobacteria	1	0	0	0	1	1	0	1	1	0	0	0	0	0	1	0	0	1	1	1	0
Escherichia_coli_2860050	Escherichia coli	Escherichia	Proteobacteria	1	0	0	0	1	1	0	1	1	0	0	0	0	0	1	0	0	1	1	1	0
Escherichia_coli_2860650	Escherichia coli	Escherichia	Proteobacteria	1	0	0	0	1	1	0	1	1	0	0	0	0	0	1	0	0	1	1	1	0
Escherichia_coli_2861200	Escherichia coli	Escherichia	Proteobacteria	1	0	0	0	0	1	0	1	1	0	0	0	0	0	1	0	0	1	1	1	0
Escherichia_coli_2862600	Escherichia coli	Escherichia	Proteobacteria	0	0	0	0	1	1	0	1	1	0	0	0	0	0	0	0	0	1	1	1	0
Escherichia_coli_2864350	Escherichia coli	Escherichia	Proteobacteria	0	0	0	0	1	1	0	1	1	0	0	0	0	0	1	0	0	1	1	1	0
Escherichia_coli_2865200	Escherichia coli	Escherichia	Proteobacteria	1	0	0	0	1	1	0	1	1	0	0	0	0	0	1	0	0	1	1	1	0
Escherichia_coli_2866350	Escherichia coli	Escherichia	Proteobacteria	1	0	0	0	1	1	0	1	1	0	0	0	0	0	1	0	0	1	1	1	0
Escherichia_coli_2866450	Escherichia coli	Escherichia	Proteobacteria	1	0	0	0	1	1	0	1	1	0	0	0	0	0	1	0	0	1	1	1	0
Escherichia_coli_2866550	Escherichia coli	Escherichia	Proteobacteria	1	0	0	0	1	1	0	1	1	0	0	0	0	0	1	0	0	1	1	1	0
Escherichia_coli_2866750	Escherichia coli	Escherichia	Proteobacteria	1	0	0	0	1	1	0	1	1	0	0	0	0	0	1	0	0	1	1	1	0
Escherichia_coli_2867750	Escherichia coli	Escherichia	Proteobacteria	1	0	0	0	1	1	0	1	1	0	0	0	0	0	1	0	0	1	1	1	0
Escherichia_coli_2871950	Escherichia coli	Escherichia	Proteobacteria	1	0	0	0	1	1	0	1	1	0	0	0	0	0	1	0	0	1	1	1	0
Escherichia_coli_2872000	Escherichia coli	Escherichia	Proteobacteria	1	0	0	0	1	1	0	1	1	0	0	0	0	0	1	0	0	1	1	1	0
Escherichia_coli_2872800	Escherichia coli	Escherichia	Proteobacteria	1	0	0	0	1	1	0	1	1	0	0	0	0	0	1	0	0	1	1	1	0
Escherichia_coli_2875000	Escherichia coli	Escherichia	Proteobacteria	1	0	0	0	1	1	0	1	1	0	0	0	0	0	1	0	0	1	1	1	0
Escherichia_coli_2875150	Escherichia coli	Escherichia	Proteobacteria	0	0	0	0	1	1	0	1	1	0	0	0	0	0	1	0	0	1	1	1	0
Escherichia_coli_2_3916	Escherichia coli	Escherichia	Proteobacteria	0	0	0	0	1	1	0	1	1	0	0	0	0	0	1	0	0	1	1	1	0
Escherichia_coli_2_4168	Escherichia coli	Escherichia	Proteobacteria	0	0	0	0	1	1	0	1	1	0	0	0	0	0	1	0	0	1	1	1	0
Escherichia_coli_3003	Escherichia coli	Escherichia	Proteobacteria	1	0	0	0	1	1	0	1	1	0	0	0	0	0	1	0	0	0	1	1	0
Escherichia_coli_3006	Escherichia coli	Escherichia	Proteobacteria	0	0	0	0	1	1	0	1	1	0	0	0	0	0	1	0	0	1	1	1	0
Escherichia_coli_3431	Escherichia coli	Escherichia	Proteobacteria	0	0	0	0	1	1	0	1	1	0	0	0	0	0	1	0	0	1	1	0	0
Escherichia_coli_3_2303	Escherichia coli	Escherichia	Proteobacteria	0	0	0	0	1	1	0	1	1	0	0	0	0	0	1	0	0	1	1	1	0
Escherichia_coli_3_2608	Escherichia coli	Escherichia	Proteobacteria	0	0	0	0	1	1	0	1	1	0	0	0	0	0	1	0	0	1	1	0	0
Escherichia_coli_3_3884	Escherichia coli	Escherichia	Proteobacteria	1	0	0	0	1	1	0	1	1	0	0	0	0	0	1	0	0	1	1	1	0
Escherichia_coli_3_4870	Escherichia coli	Escherichia	Proteobacteria	0	0	0	0	1	1	0	1	1	0	0	0	0	0	1	0	0	1	1	1	0
Escherichia_coli_4_0522	Escherichia coli	Escherichia	Proteobacteria	1	0	0	0	1	1	0	1	1	0	0	0	0	0	1	0	0	1	1	0	0
Escherichia_coli_4_0967	Escherichia coli	Escherichia	Proteobacteria	0	0	0	0	1	1	0	1	1	0	0	0	0	0	1	0	0	1	1	0	0
Escherichia_coli_4_1_47FAA	Escherichia coli	Escherichia	Proteobacteria	1	0	0	0	1	1	0	1	1	0	0	0	0	0	1	0	0	1	1	1	0
Escherichia_coli_536	Escherichia coli	Escherichia	Proteobacteria	1	0	0	0	1	1	0	1	1	0	0	0	0	0	1	0	0	0	1	1	0
Escherichia_coli_53638	Escherichia coli	Escherichia	Proteobacteria	0	0	0	0	0	1	0	1	1	0	0	0	0	0	1	0	0	1	1	1	0
Escherichia_coli_536A	Escherichia coli	Escherichia	Proteobacteria	0	0	0	0	1	1	0	1	1	0	0	0	0	0	1	0	0	1	1	1	0
Escherichia_coli_5412	Escherichia coli	Escherichia	Proteobacteria	0	0	0	0	1	1	0	1	1	0	0	0	0	0	1	0	0	1	1	1	0
Escherichia_coli_541_1	Escherichia coli	Escherichia	Proteobacteria	1	0	0	0	1	1	0	1	1	0	0	0	0	0	1	0	0	1	1	1	0
Escherichia_coli_541_15	Escherichia coli	Escherichia	Proteobacteria	1	0	0	0	1	1	0	1	1	0	0	0	0	0	1	0	0	1	1	0	0
Escherichia_coli_55989	Escherichia coli	Escherichia	Proteobacteria	1	0	0	0	1	1	0	1	1	0	0	0	0	0	1	0	0	1	1	1	0
Escherichia_coli_5905	Escherichia coli	Escherichia	Proteobacteria	0	0	0	0	1	1	0	1	1	0	0	0	0	0	1	0	0	1	1	1	0
Escherichia_coli_5_0588	Escherichia coli	Escherichia	Proteobacteria	1	0	0	0	1	1	0	1	1	0	0	0	0	0	1	0	0	1	1	1	0
Escherichia_coli_5_0959	Escherichia coli	Escherichia	Proteobacteria	0	0	0	0	1	1	0	1	1	0	0	0	0	0	1	0	0	1	1	1	0
Escherichia_coli_5_2239	Escherichia coli	Escherichia	Proteobacteria	0	0	0	0	1	1	0	1	1	0	0	0	0	0	1	0	0	1	1	1	0
Escherichia_coli_6_0172	Escherichia coli	Escherichia	Proteobacteria	0	0	0	0	1	1	0	1	1	0	0	0	0	0	1	0	0	1	1	1	0
Escherichia_coli_75	Escherichia coli	Escherichia	Proteobacteria	0	0	0	0	1	1	0	1	1	0	0	0	0	0	1	0	0	1	1	1	0
Escherichia_coli_7_1982	Escherichia coli	Escherichia	Proteobacteria	0	0	0	0	1	1	0	1	1	0	0	0	0	0	1	0	0	1	1	1	0
Escherichia_coli_83972	Escherichia coli	Escherichia	Proteobacteria	1	0	0	0	1	1	0	1	1	0	0	0	0	0	1	0	0	0	1	1	0
Escherichia_coli_88_0221	Escherichia coli	Escherichia	Proteobacteria	0	0	0	0	1	1	0	1	1	0	0	0	0	0	1	0	0	1	1	1	0
Escherichia_coli_88_1042	Escherichia coli	Escherichia	Proteobacteria	0	0	0	0	1	1	0	1	1	0	0	0	0	0	1	0	0	1	1	1	0
Escherichia_coli_88_1467	Escherichia coli	Escherichia	Proteobacteria	0	0	0	0	1	1	0	1	1	0	0	0	0	0	1	0	0	1	1	1	0
Escherichia_coli_89_0511	Escherichia coli	Escherichia	Proteobacteria	0	0	0	0	1	1	0	1	1	0	0	0	0	0	1	0	0	1	1	1	0
Escherichia_coli_8_0416	Escherichia coli	Escherichia	Proteobacteria	0	0	0	0	1	1	0	1	1	0	0	0	0	0	1	0	0	1	1	1	0
Escherichia_coli_8_0566	Escherichia coli	Escherichia	Proteobacteria	0	0	0	0	1	1	0	1	1	0	0	0	0	0	1	0	0	1	1	1	0
Escherichia_coli_8_0569	Escherichia coli	Escherichia	Proteobacteria	0	0	0	0	1	1	0	1	1	0	0	0	0	0	1	0	0	1	1	1	0
Escherichia_coli_8_0586	Escherichia coli	Escherichia	Proteobacteria	0	0	0	0	1	1	0	1	1	0	0	0	0	0	1	0	0	1	1	1	0
Escherichia_coli_8_2524	Escherichia coli	Escherichia	Proteobacteria	0	0	0	0	1	1	0	1	1	0	0	0	0	0	1	0	0	1	1	1	0
Escherichia_coli_900105_10e	Escherichia coli	Escherichia	Proteobacteria	1	0	0	0	1	1	0	1	1	0	0	0	0	0	1	0	0	1	1	0	0
Escherichia_coli_90_0039	Escherichia coli	Escherichia	Proteobacteria	0	0	0	0	1	1	0	1	1	0	0	0	0	0	1	0	0	1	1	1	0
Escherichia_coli_90_0091	Escherichia coli	Escherichia	Proteobacteria	0	0	0	0	1	1	0	1	1	0	0	0	0	0	1	0	0	1	1	1	0
Escherichia_coli_90_2281	Escherichia coli	Escherichia	Proteobacteria	0	0	0	0	1	1	0	1	1	0	0	0	0	0	1	0	0	1	1	1	0
Escherichia_coli_93_001	Escherichia coli	Escherichia	Proteobacteria	0	0	0	0	1	1	0	1	1	0	0	0	0	0	1	0	0	1	1	1	0
Escherichia_coli_93_0055	Escherichia coli	Escherichia	Proteobacteria	0	0	0	0	1	1	0	1	1	0	0	0	0	0	1	0	0	1	1	1	0
Escherichia_coli_93_0056	Escherichia coli	Escherichia	Proteobacteria	0	0	0	0	1	1	0	1	1	0	0	0	0	0	1	0	0	1	1	1	0
Escherichia_coli_93_0624	Escherichia coli	Escherichia	Proteobacteria	0	0	0	0	1	1	0	1	1	0	0	0	0	0	1	0	0	1	1	0	0
Escherichia_coli_94_0618	Escherichia coli	Escherichia	Proteobacteria	0	0	0	0	1	1	0	1	1	0	0	0	0	0	1	0	0	1	1	1	0
Escherichia_coli_95_0083	Escherichia coli	Escherichia	Proteobacteria	0	0	0	0	1	1	0	1	1	0	0	0	0	0	1	0	0	1	1	1	0
Escherichia_coli_95_0183	Escherichia coli	Escherichia	Proteobacteria	0	0	0	0	1	1	0	1	1	0	0	0	0	0	1	0	0	1	1	1	0
Escherichia_coli_95_0941	Escherichia coli	Escherichia	Proteobacteria	1	0	0	0	1	1	0	1	1	0	0	0	0	0	1	0	0	1	1	1	0
Escherichia_coli_95_0943	Escherichia coli	Escherichia	Proteobacteria	0	0	0	0	1	1	0	1	1	0	0	0	0	0	1	0	0	1	1	1	0
Escherichia_coli_95_1288	Escherichia coli	Escherichia	Proteobacteria	0	0	0	0	1	1	0	1	1	0	0	0	0	0	1	0	0	1	1	1	0
Escherichia_coli_96_0107	Escherichia coli	Escherichia	Proteobacteria	0	0	0	0	1	1	0	1	1	0	0	0	0	0	1	0	0	1	1	1	0
Escherichia_coli_96_0109	Escherichia coli	Escherichia	Proteobacteria	0	0	0	0	1	1	0	1	1	0	0	0	0	0	1	0	0	1	1	1	0
Escherichia_coli_96_0427	Escherichia coli	Escherichia	Proteobacteria	0	0	0	0	1	1	0	1	1	0	0	0	0	0	1	0	0	1	1	1	0
Escherichia_coli_96_0428	Escherichia coli	Escherichia	Proteobacteria	0	0	0	0	1	1	0	1	1	0	0	0	0	0	1	0	0	1	1	1	0
Escherichia_coli_96_0497	Escherichia coli	Escherichia	Proteobacteria	1	0	0	0	1	1	0	1	1	0	0	0	0	0	1	0	0	1	1	1	0
Escherichia_coli_96_0932	Escherichia coli	Escherichia	Proteobacteria	0	0	0	0	1	1	0	1	1	0	0	0	0	0	1	0	0	1	1	1	0
Escherichia_coli_96_0939	Escherichia coli	Escherichia	Proteobacteria	0	0	0	0	1	1	0	1	1	0	0	0	0	0	1	0	0	1	1	1	0
Escherichia_coli_96_154	Escherichia coli	Escherichia	Proteobacteria	1	0	0	0	1	1	0	1	1	0	0	0	0	0	1	0	0	1	1	1	0
Escherichia_coli_97_0003	Escherichia coli	Escherichia	Proteobacteria	0	0	0	0	1	1	0	1	1	0	0	0	0	0	1	0	0	1	1	1	0
Escherichia_coli_97_0007	Escherichia coli	Escherichia	Proteobacteria	0	0	0	0	1	1	0	1	1	0	0	0	0	0	0	0	0	1	1	1	0
Escherichia_coli_97_0010	Escherichia coli	Escherichia	Proteobacteria	0	0	0	0	1	1	0	1	1	0	0	0	0	0	1	0	0	1	1	1	0
Escherichia_coli_97_0246	Escherichia coli	Escherichia	Proteobacteria	1	0	0	0	1	1	0	1	1	0	0	0	0	0	1	0	0	1	1	1	0
Escherichia_coli_97_0259	Escherichia coli	Escherichia	Proteobacteria	1	0	0	0	1	1	0	1	1	0	0	0	0	0	1	0	0	1	1	1	0
Escherichia_coli_97_0264	Escherichia coli	Escherichia	Proteobacteria	1	0	0	0	1	1	0	1	1	0	0	0	0	0	1	0	0	1	1	1	0
Escherichia_coli_99_0670	Escherichia coli	Escherichia	Proteobacteria	0	0	0	0	1	1	0	1	1	0	0	0	0	0	1	0	0	1	1	1	0
Escherichia_coli_99_0672	Escherichia coli	Escherichia	Proteobacteria	0	0	0	0	1	1	0	1	1	0	0	0	0	0	1	0	0	1	1	1	0
Escherichia_coli_99_0678	Escherichia coli	Escherichia	Proteobacteria	0	0	0	0	1	1	0	1	1	0	0	0	0	0	1	0	0	1	1	1	0
Escherichia_coli_99_0713	Escherichia coli	Escherichia	Proteobacteria	0	0	0	0	1	1	0	1	1	0	0	0	0	0	1	0	0	1	1	1	0
Escherichia_coli_99_0741	Escherichia coli	Escherichia	Proteobacteria	1	0	0	0	1	1	0	1	1	0	0	0	0	0	1	0	0	1	1	0	0
Escherichia_coli_99_0814	Escherichia coli	Escherichia	Proteobacteria	0	0	0	0	1	1	0	1	1	0	0	0	0	0	1	0	0	1	1	1	0
Escherichia_coli_99_0815	Escherichia coli	Escherichia	Proteobacteria	0	0	0	0	1	1	0	1	1	0	0	0	0	0	1	0	0	1	1	1	0
Escherichia_coli_99_0816	Escherichia coli	Escherichia	Proteobacteria	0	0	0	0	1	1	0	1	1	0	0	0	0	0	1	0	0	1	1	1	0
Escherichia_coli_99_0839	Escherichia coli	Escherichia	Proteobacteria	1	0	0	0	1	1	0	1	1	0	0	0	0	0	1	0	0	1	1	1	0
Escherichia_coli_99_0848	Escherichia coli	Escherichia	Proteobacteria	0	0	0	0	1	1	0	1	1	0	0	0	0	0	1	0	0	1	1	1	0
Escherichia_coli_99_1753	Escherichia coli	Escherichia	Proteobacteria	0	0	0	0	1	1	0	1	1	0	0	0	0	0	1	0	0	1	1	1	0
Escherichia_coli_99_1762	Escherichia coli	Escherichia	Proteobacteria	0	0	0	0	1	1	0	1	1	0	0	0	0	0	1	0	0	1	1	1	0
Escherichia_coli_99_1775	Escherichia coli	Escherichia	Proteobacteria	0	0	0	0	1	1	0	1	1	0	0	0	0	0	1	0	0	1	1	1	0
Escherichia_coli_99_1781	Escherichia coli	Escherichia	Proteobacteria	0	0	0	0	1	1	0	1	1	0	0	0	0	0	1	0	0	1	1	1	0
Escherichia_coli_99_1805	Escherichia coli	Escherichia	Proteobacteria	0	0	0	0	1	1	0	1	1	0	0	0	0	0	1	0	0	1	1	1	0
Escherichia_coli_9_0111	Escherichia coli	Escherichia	Proteobacteria	1	0	0	0	1	1	0	1	1	0	0	0	0	0	1	0	0	1	1	1	0
Escherichia_coli_9_1649	Escherichia coli	Escherichia	Proteobacteria	1	0	0	0	1	1	0	1	1	0	0	0	0	0	1	0	0	1	1	1	0
Escherichia_coli_AA86	Escherichia coli	Escherichia	Proteobacteria	1	0	0	0	1	1	0	1	1	0	0	0	0	0	1	0	0	0	1	1	0
Escherichia_coli_ABU_83972	Escherichia coli	Escherichia	Proteobacteria	1	0	0	0	1	1	0	1	1	0	0	0	0	0	1	0	0	0	1	1	0
Escherichia_coli_AD30	Escherichia coli	Escherichia	Proteobacteria	1	0	0	0	1	1	0	1	1	0	0	0	0	0	1	0	0	1	1	1	0
Escherichia_coli_AI27	Escherichia coli	Escherichia	Proteobacteria	1	0	0	0	1	1	0	1	1	0	0	0	0	0	1	0	0	1	1	1	0
Escherichia_coli_APEC_O1	Escherichia coli	Escherichia	Proteobacteria	1	0	0	0	1	1	0	1	1	0	0	0	0	0	1	0	0	0	1	1	0
Escherichia_coli_APEC_O78	Escherichia coli	Escherichia	Proteobacteria	1	0	0	0	1	1	0	1	1	0	0	0	0	0	1	0	0	1	1	1	0
Escherichia_coli_ARS4_2123	Escherichia coli	Escherichia	Proteobacteria	1	0	0	0	1	1	0	1	1	0	0	0	0	0	1	0	0	0	1	1	0
Escherichia_coli_ATCC_25922	Escherichia coli	Escherichia	Proteobacteria	1	0	0	0	1	1	0	1	1	0	0	0	0	0	1	0	0	0	1	1	0
Escherichia_coli_ATCC_700728	Escherichia coli	Escherichia	Proteobacteria	0	0	0	0	1	1	0	1	1	0	0	0	0	0	1	0	0	1	1	1	0
Escherichia_coli_ATCC_8739	Escherichia coli	Escherichia	Proteobacteria	1	0	0	0	1	1	0	1	1	0	0	0	0	0	1	0	0	1	1	1	0
Escherichia_coli_B088	Escherichia coli	Escherichia	Proteobacteria	1	0	0	0	1	1	0	1	1	0	0	0	0	0	1	0	0	1	1	1	0
Escherichia_coli_B093	Escherichia coli	Escherichia	Proteobacteria	1	0	0	0	1	1	0	1	1	0	0	0	0	0	1	0	0	1	1	1	0
Escherichia_coli_B171	Escherichia coli	Escherichia	Proteobacteria	0	0	0	0	1	1	0	1	1	0	0	0	0	0	0	0	0	1	1	1	0
Escherichia_coli_B185	Escherichia coli	Escherichia	Proteobacteria	1	0	0	0	1	1	0	1	1	0	0	0	0	0	1	0	0	1	1	1	0
Escherichia_coli_B354	Escherichia coli	Escherichia	Proteobacteria	1	0	0	0	1	1	0	1	1	0	0	0	0	0	1	0	0	1	1	1	0
Escherichia_coli_B41	Escherichia coli	Escherichia	Proteobacteria	0	0	0	0	1	1	0	1	1	0	0	0	0	0	1	0	0	0	1	1	0
Escherichia_coli_B799	Escherichia coli	Escherichia	Proteobacteria	1	0	0	0	1	1	0	1	1	0	0	0	0	0	1	0	0	1	1	1	0
Escherichia_coli_B7A	Escherichia coli	Escherichia	Proteobacteria	1	0	0	0	1	1	0	1	1	0	0	0	0	0	0	0	0	1	1	1	0
Escherichia_coli_BCE001_MS16	Escherichia coli	Escherichia	Proteobacteria	1	0	0	0	1	1	0	1	1	0	0	0	0	0	1	0	0	1	1	1	0
Escherichia_coli_BCE002_MS12	Escherichia coli	Escherichia	Proteobacteria	1	0	0	0	1	1	0	1	1	0	0	0	0	0	1	0	0	1	1	1	0
Escherichia_coli_BCE006_MS_23	Escherichia coli	Escherichia	Proteobacteria	0	0	0	0	1	1	0	1	1	0	0	0	0	0	1	0	0	1	1	1	0
Escherichia_coli_BCE007_MS_11	Escherichia coli	Escherichia	Proteobacteria	0	0	0	0	1	1	0	1	1	0	0	0	0	0	1	0	0	1	1	1	0
Escherichia_coli_BCE008_MS_13	Escherichia coli	Escherichia	Proteobacteria	1	0	0	0	1	1	0	1	1	0	0	0	0	0	1	0	0	1	1	1	0
Escherichia_coli_BCE011_MS_01	Escherichia coli	Escherichia	Proteobacteria	0	0	0	0	1	1	0	1	1	0	0	0	0	0	1	0	0	1	1	1	0
Escherichia_coli_BCE019_MS_13	Escherichia coli	Escherichia	Proteobacteria	0	0	0	0	1	1	0	1	1	0	0	0	0	0	1	0	0	1	1	1	0
Escherichia_coli_BCE030_MS_09	Escherichia coli	Escherichia	Proteobacteria	1	0	0	0	1	1	0	1	1	0	0	0	0	0	1	0	0	1	1	1	0
Escherichia_coli_BCE032_MS_12	Escherichia coli	Escherichia	Proteobacteria	0	0	0	0	1	1	0	1	1	0	0	0	0	0	1	0	0	1	1	1	0
Escherichia_coli_BCE034_MS_14	Escherichia coli	Escherichia	Proteobacteria	1	0	0	0	1	1	0	1	1	0	0	0	0	0	1	0	0	1	1	1	0
Escherichia_coli_BL21	Escherichia coli	Escherichia	Proteobacteria	0	0	0	0	1	1	0	1	1	0	0	0	0	0	1	0	0	1	1	1	0
Escherichia_coli_BL21DE3	Escherichia coli	Escherichia	Proteobacteria	0	0	0	0	1	1	0	1	1	0	0	0	0	0	1	0	0	1	1	1	0
Escherichia_coli_BW2952	Escherichia coli	Escherichia	Proteobacteria	0	0	0	0	0	1	0	1	1	0	0	0	0	0	1	0	0	1	1	1	0
Escherichia_coli_B_str_REL606	Escherichia coli	Escherichia	Proteobacteria	0	0	0	0	1	1	0	1	1	0	0	0	0	0	1	0	0	1	1	1	0
Escherichia_coli_C639_08	Escherichia coli	Escherichia	Proteobacteria	1	0	0	0	1	1	0	1	1	0	0	0	0	0	1	0	0	0	1	1	0
Escherichia_coli_C844_97	Escherichia coli	Escherichia	Proteobacteria	1	0	0	0	1	1	0	1	1	0	0	0	0	0	1	0	0	0	1	1	0
Escherichia_coli_CB7326	Escherichia coli	Escherichia	Proteobacteria	0	0	0	0	1	1	0	1	1	0	0	0	0	0	1	0	0	1	1	1	0
Escherichia_coli_CFT073	Escherichia coli	Escherichia	Proteobacteria	1	0	0	0	1	1	0	1	1	0	0	0	0	0	1	0	0	0	1	1	0
Escherichia_coli_CUMT8	Escherichia coli	Escherichia	Proteobacteria	1	0	0	0	1	1	0	1	1	0	0	0	0	0	1	0	0	1	1	0	0
Escherichia_coli_C_34666	Escherichia coli	Escherichia	Proteobacteria	1	0	0	0	1	1	0	1	1	0	0	0	0	0	1	0	0	1	1	1	0
Escherichia_coli_DEC10A	Escherichia coli	Escherichia	Proteobacteria	1	0	0	0	1	1	0	1	1	0	0	0	0	0	1	0	0	1	1	0	0
Escherichia_coli_DEC10B	Escherichia coli	Escherichia	Proteobacteria	1	0	0	0	1	1	0	1	1	0	0	0	0	0	1	0	0	1	1	0	0
Escherichia_coli_DEC10C	Escherichia coli	Escherichia	Proteobacteria	1	0	0	0	1	1	0	1	1	0	0	0	0	0	1	0	0	1	1	0	0
Escherichia_coli_DEC10D	Escherichia coli	Escherichia	Proteobacteria	1	0	0	0	1	1	0	1	1	0	0	0	0	0	1	0	0	1	1	0	0
Escherichia_coli_DEC10E	Escherichia coli	Escherichia	Proteobacteria	1	0	0	0	1	1	0	1	1	0	0	0	0	0	1	0	0	1	1	0	0
Escherichia_coli_DEC10F	Escherichia coli	Escherichia	Proteobacteria	1	0	0	0	1	1	0	1	1	0	0	0	0	0	1	0	0	1	1	0	0
Escherichia_coli_DEC11A	Escherichia coli	Escherichia	Proteobacteria	0	0	0	0	1	1	0	1	1	0	0	0	0	0	1	0	0	1	1	0	0
Escherichia_coli_DEC11B	Escherichia coli	Escherichia	Proteobacteria	0	0	0	0	1	1	0	1	1	0	0	0	0	0	1	0	0	1	1	0	0
Escherichia_coli_DEC11C	Escherichia coli	Escherichia	Proteobacteria	0	0	0	0	1	1	0	1	1	0	0	0	0	0	1	0	0	1	1	0	0
Escherichia_coli_DEC11D	Escherichia coli	Escherichia	Proteobacteria	0	0	0	0	1	1	0	1	1	0	0	0	0	0	1	0	0	1	1	0	0
Escherichia_coli_DEC11E	Escherichia coli	Escherichia	Proteobacteria	0	0	0	0	1	1	0	1	1	0	0	0	0	0	1	0	0	1	1	0	0
Escherichia_coli_DEC12A	Escherichia coli	Escherichia	Proteobacteria	0	0	0	0	1	1	0	1	1	0	0	0	0	0	1	0	0	1	1	1	0
Escherichia_coli_DEC12B	Escherichia coli	Escherichia	Proteobacteria	0	0	0	0	1	1	0	1	1	0	0	0	0	0	1	0	0	1	1	1	0
Escherichia_coli_DEC12C	Escherichia coli	Escherichia	Proteobacteria	0	0	0	0	1	1	0	1	1	0	0	0	0	0	1	0	0	1	1	1	0
Escherichia_coli_DEC12D	Escherichia coli	Escherichia	Proteobacteria	0	0	0	0	1	1	0	1	1	0	0	0	0	0	1	0	0	1	1	1	0
Escherichia_coli_DEC12E	Escherichia coli	Escherichia	Proteobacteria	0	0	0	0	1	1	0	1	1	0	0	0	0	0	1	0	0	1	1	1	0
Escherichia_coli_DEC13A	Escherichia coli	Escherichia	Proteobacteria	1	0	0	0	1	1	0	1	1	0	0	0	0	0	1	0	0	1	1	0	0
Escherichia_coli_DEC13B	Escherichia coli	Escherichia	Proteobacteria	1	0	0	0	1	1	0	1	1	0	0	0	0	0	1	0	0	1	1	0	0
Escherichia_coli_DEC13C	Escherichia coli	Escherichia	Proteobacteria	0	0	0	0	1	1	0	1	1	0	0	0	0	0	1	0	0	1	1	1	0
Escherichia_coli_DEC13D	Escherichia coli	Escherichia	Proteobacteria	1	0	0	0	1	1	0	1	1	0	0	0	0	0	1	0	0	1	1	0	0
Escherichia_coli_DEC13E	Escherichia coli	Escherichia	Proteobacteria	1	0	0	0	1	1	0	1	1	0	0	0	0	0	1	0	0	1	1	1	0
Escherichia_coli_DEC14A	Escherichia coli	Escherichia	Proteobacteria	1	0	0	0	1	1	0	1	1	0	0	0	0	0	1	0	0	1	1	1	0
Escherichia_coli_DEC14B	Escherichia coli	Escherichia	Proteobacteria	1	0	0	0	1	1	0	1	1	0	0	0	0	0	1	0	0	1	1	0	0
Escherichia_coli_DEC14C	Escherichia coli	Escherichia	Proteobacteria	1	0	0	0	1	1	0	1	1	0	0	0	0	0	1	0	0	1	1	0	0
Escherichia_coli_DEC14D	Escherichia coli	Escherichia	Proteobacteria	1	0	0	0	1	1	0	1	1	0	0	0	0	0	1	0	0	1	1	0	0
Escherichia_coli_DEC15A	Escherichia coli	Escherichia	Proteobacteria	1	0	0	0	1	1	0	1	1	0	0	0	0	0	1	0	0	1	1	0	0
Escherichia_coli_DEC15B	Escherichia coli	Escherichia	Proteobacteria	1	0	0	0	1	1	0	1	1	0	0	0	0	0	1	0	0	1	1	0	0
Escherichia_coli_DEC15C	Escherichia coli	Escherichia	Proteobacteria	1	0	0	0	1	1	0	1	1	0	0	0	0	0	1	0	0	1	1	0	0
Escherichia_coli_DEC15D	Escherichia coli	Escherichia	Proteobacteria	1	0	0	0	1	1	0	1	1	0	0	0	0	0	1	0	0	1	1	0	0
Escherichia_coli_DEC15E	Escherichia coli	Escherichia	Proteobacteria	1	0	0	0	1	1	0	1	1	0	0	0	0	0	1	0	0	1	1	0	0
Escherichia_coli_DEC1A	Escherichia coli	Escherichia	Proteobacteria	1	0	0	0	1	1	0	1	1	0	0	0	0	0	1	0	0	0	1	1	0
Escherichia_coli_DEC1B	Escherichia coli	Escherichia	Proteobacteria	1	0	0	0	1	1	0	1	1	0	0	0	0	0	1	0	0	0	1	1	0
Escherichia_coli_DEC1C	Escherichia coli	Escherichia	Proteobacteria	1	0	0	0	1	1	0	1	1	0	0	0	0	0	1	0	0	0	1	1	0
Escherichia_coli_DEC1D	Escherichia coli	Escherichia	Proteobacteria	1	0	0	0	1	1	0	1	1	0	0	0	0	0	1	0	0	0	1	1	0
Escherichia_coli_DEC1E	Escherichia coli	Escherichia	Proteobacteria	1	0	0	0	1	1	0	1	1	0	0	0	0	0	1	0	0	0	1	1	0
Escherichia_coli_DEC2A	Escherichia coli	Escherichia	Proteobacteria	1	0	0	0	1	1	0	1	1	0	0	0	0	0	1	0	0	0	1	1	0
Escherichia_coli_DEC2B	Escherichia coli	Escherichia	Proteobacteria	1	0	0	0	1	1	0	1	1	0	0	0	0	0	1	0	0	0	1	1	0
Escherichia_coli_DEC2C	Escherichia coli	Escherichia	Proteobacteria	1	0	0	0	1	1	0	1	1	0	0	0	0	0	1	0	0	0	1	1	0
Escherichia_coli_DEC2D	Escherichia coli	Escherichia	Proteobacteria	1	0	0	0	1	1	0	1	1	0	0	0	0	0	1	0	0	0	1	1	0
Escherichia_coli_DEC2E	Escherichia coli	Escherichia	Proteobacteria	1	0	0	0	1	1	0	1	1	0	0	0	0	0	1	0	0	0	1	1	0
Escherichia_coli_DEC3A	Escherichia coli	Escherichia	Proteobacteria	0	0	0	0	1	1	0	1	1	0	0	0	0	0	1	0	0	1	1	1	0
Escherichia_coli_DEC3B	Escherichia coli	Escherichia	Proteobacteria	0	0	0	0	1	1	0	1	1	0	0	0	0	0	1	0	0	1	1	1	0
Escherichia_coli_DEC3C	Escherichia coli	Escherichia	Proteobacteria	0	0	0	0	1	1	0	1	1	0	0	0	0	0	1	0	0	1	1	1	0
Escherichia_coli_DEC3D	Escherichia coli	Escherichia	Proteobacteria	0	0	0	0	1	1	0	1	1	0	0	0	0	0	1	0	0	1	1	1	0
Escherichia_coli_DEC3E	Escherichia coli	Escherichia	Proteobacteria	0	0	0	0	1	1	0	1	1	0	0	0	0	0	1	0	0	1	1	1	0
Escherichia_coli_DEC3F	Escherichia coli	Escherichia	Proteobacteria	0	0	0	0	1	1	0	1	1	0	0	0	0	0	1	0	0	1	1	1	0
[truncated: 3,452 more rows]
